# Supplementary material for: Identification and Characterization of Erysiphe necator-Responsive MicroRNAs in Chinese Wild Vitis pseudoreticulata by High-Throughput Sequencing
Source: Front Plant Sci. 2016 May 31;7:621. doi: 10.3389/fpls.2016.00621 (PMC4885880; doi:10.3389/fpls.2016.00621)
Supplement: Table S1 — Primers used in this study. [file Table1.XLS]

## Sheet: Sheet1
miRNA stem-loop reverse transcription primers (RT primers) and qRT-PCR primers
gene name	primer	primer sequence
miR159	RT	GTCGTATCCAGTGCAGGGTCCGAGGTATTCGCACTGGATACGACTAGAGC
	qF	CGGCGGTTTGGATTGAAGGGA
NewmiR482	RT	GTCGTATCCAGTGCAGGGTCCGAGGTATTCGCACTGGATACGACTTTTAT
	qF	TCGCGAATGGGCTGATTGGG
miR171b	RT	GTCGTATCCAGTGCAGGGTCCGAGGTATTCGCACTGGATACGACGATATT
	qF	TGATTGAGCCGTGCC
miR396b	RT	GTCGTATCCAGTGCAGGGTCCGAGGTATTCGCACTGGATACGACAAGTTC
	qF	GCGGCGGTTCCACAGCTTTCTT
NewmiR27	RT	GTCGTATCCAGTGCAGGGTCCGAGGTATTCGCACTGGATACGACTGAAAAC
	qF	TCGCGAGGCTGTGATGAC
miR172d	RT	GTCGTATCCAGTGCAGGGTCCGAGGTATTCGCACTGGATACGACATGCAG
	qF	GCGCGGCGGAGAATCTTGATGATG
NewmiR2118	RT	GTCGTATCCAGTGCAGGGTCCGAGGTATTCGCACTGGATACGACTAGGTATG
	qF	TTCCTTGCCGACTCCACC
NewmiR535	RT	GTCGTATCCAGTGCAGGGTCCGAGGTATTCGCACTGGATACGACGTGTGC
	qF	GCGGCGGTGACAAAGAGAGAGA
Universal Reverse primer		GTGCAGGGTCCGAGGT
5.8Sr RNA	qF	CTCGGCAACGGATATCTCGGCTCT
	qR	CTAATGGCTTGGGGCGCAACTTG
primers for qRT-PCR of target genes
gene name	primer	primer sequence
GAMYB2	qF	CAACTTCTCTGCTTCTAA
	qR	CATTCTAACTGGACTGTC
SCL6	qF	GGAGCATTGAACAGAATTG
	qR	GTTGGAATGGAGGAGTAAT
disease resistance protein at3g14460-like	qF	GATTCCGATTGTTGGTATG
	qR	CAGATGAATGTCCAGAGA
disease resistance RPP13-like	qF	GCTGCTTCTGTCTGAT
	qR	CAAGTCTTACAAGTGAATGA
GRF9-like	qF	GACCAGAAGTACTGTGAGCGG
	qR	GGGGCCATGAGTTGAAGAC
leucine aminopeptidase chloroplastic-like	qF	GGTGGCTACAACATCAAGACTG
	qR	CCTCATGCCTGTTCCACTTAT
SPL19	qF	AGGCGGGACCAGCTTTCAT
	qR	GGTGCTTGGGAAGTGATTGAT
primers for expansion of MIR2118	F	gggGAGCTCCTAGGGTTTTTGCAGAGTAGTATAAAAGG
	R	gggGGTACCGTAGCTTCAAGTTCAAGTCAAATCGAAC
△RPP13	F	GGATCCATGGCTTCTTGG
	R	GAATTCGTCGGATGTGCACAGGTGTCT
