# Supplementary material for: Identification and Characterization of Erysiphe necator-Responsive MicroRNAs in Chinese Wild Vitis pseudoreticulata by High-Throughput Sequencing
Source: Front Plant Sci. 2016 May 31;7:621. doi: 10.3389/fpls.2016.00621 (PMC4885880; doi:10.3389/fpls.2016.00621)
Supplement: Table S2 — vvi-miRNAs identified in the leaf of “Baihe-35-1.” [file Table2.XLS]

## Sheet: supplement table S2
Supplement tableS2. miRNAs identified in the leaf of‘Baihe-35-1'
known miRNAs
ID	Chromosome	Strand	Mature_Reads	Mature_location	Precursor_location	Mature	Star	Precursor
vvi-MIR156a	chr19	-	CK1837_x1001	8708985..8709005	8708920..8709005	TTGACAGAAGAGAGGGAGCAC	GCTCTCTCTTCTTCTGTCATCA	TTGACAGAAGAGAGGGAGCACAACCCAGCATCAGCTAAAGACTCTTTGCTTTTCTTGGGAGTGTGCTCTCTCTTCTTCTGTCATCA
vvi-MIR156b	chr4	-	CK37_x37596/T34_x39475	5357069..5357088	5357007..5357088	TGACAGAAGAGAGTGAGCAC	GCTCATTTCTCTTTCTGTCAGC	TGACAGAAGAGAGTGAGCACACAGAGGCAATTGTATAAGTTTATGCTTTTGCTTTTGCGTGCTCATTTCTCTTTCTGTCAGC
vvi-MIR156c	chr4	-	CK37_x37596/T34_x39475	848276..848295	848212..848295	TGACAGAAGAGAGTGAGCAC	GCTCACTCTCTATCTGTCATC	TGACAGAAGAGAGTGAGCACACATGGTCTGTTCTTGCATGGGTCCATGCTTGAAGCTCTGCGTGCTCACTCTCTATCTGTCATC
vvi-MIR156d	chr11	-	CK37_x37596/T34_x39475	7623288..7623307	7623225..7623307	TGACAGAAGAGAGTGAGCAC	GCTCACCTCTCTTTCTGTCAGC	TGACAGAAGAGAGTGAGCACATGCAGGCAATTTGTATAAGGGTATACCTATGCCGGTGCGTGCTCACCTCTCTTTCTGTCAGC
vvi-MIR156e	chr11	-	CK76969_x18	1504270..1504289	1504202..1504289	TGACAGAGGAGAGTGAGCAC	GCTTACTCCCTATCTGTCACC	TGACAGAGGAGAGTGAGCACTCATGGTTCTTTTCTTGCATGAAGTTTCTATGCTTGAAGCTCTGTGTGCTTACTCCCTATCTGTCACC
vvi-MIR156f	chr14	+	CK8_x132437/T19_x81807	26463682..26463702	26463682..26463766	TTGACAGAAGATAGAGAGCAC	CCTCTCTCTTCTCCTGTCAACA	TTGACAGAAGATAGAGAGCACAACTGAACATACCCAAGAGGGCTTGTGTTTGAGCAGTCTTGTCCTCTCTCTTCTCCTGTCAACA
vvi-MIR156g	chr17	-	CK8_x132437/T19_x81807	3046394..3046414	3046332..3046414	TTGACAGAAGATAGAGAGCAC	GCTCTCTAGACTTCTGTCATCA	TTGACAGAAGATAGAGAGCACAGATGATGATGTGCATGGAGTTTGCATCTCACTCCTTTGTGCTCTCTAGACTTCTGTCATCA
vvi-MIR156i	chr14	-	CK8_x132437/T19_x81807	19727147..19727167	19727085..19727167	TTGACAGAAGATAGAGAGCAC	GCTCTCTATTCTTCTGTCATCA	TTGACAGAAGATAGAGAGCACAGATGATGAAATGCAAGGAGCCAGCATCTCACTCCTTTGTGCTCTCTATTCTTCTGTCATCA
vvi-MIR159c	chr17	-	CK591_x2496/T384_x3841	2609213..2609233	2609213..2609382	TTTGGATTGAAGGGAGCTCTA	GAGCTCCTTGAAGTCCAATAG	GAGCTCCTTGAAGTCCAATAGAGGGTCTTACTGGGTAGATTGAGCTGCTGACTTATGGATCCCACAGCCCTATCCCGTCAATGGGGGGCATTGGATAGGCTTGTGGCTTGCATATCTCAGGAGCTGCATTATCCAAGTTTAGATCCTTGTTTGGATTGAAGGGAGCTCTA
vvi-MIR160b	chr10	+	T45389_x34	1222390..1222410	1222390..1222473	TGCCTGGCTCCCTGAATGCCA	GCATGAGGGGAGTCAAGCAGG	TGCCTGGCTCCCTGAATGCCATCTAAGAAGCTTGTTAAAGAGTGTTGACAACCTTCCTATTTGGCATGAGGGGAGTCAAGCAGG
vvi-MIR160c	chr10	+	CK36151_x45/T16406_x110	11745672..11745692	11745672..11745757	TGCCTGGCTCCCTGTATGCCA	GCGTGCGAGGAGCCAAGCATA	TGCCTGGCTCCCTGTATGCCACACGTAGAGACCACTCCCTTTCCCGGATTGGCTATTTGCGGGTGGCGTGCGAGGAGCCAAGCATA
vvi-MIR160d	chr8	+	CK36151_x45/T16406_x110	13017032..13017052	13017032..13017113	TGCCTGGCTCCCTGTATGCCA	GCGTGCGAGGAGCCATGCATG	TGCCTGGCTCCCTGTATGCCATTTGCAAAGTCCACCCGAGGATTGGTAGCCTTCGCGGATGGCGTGCGAGGAGCCATGCATG
vvi-MIR160e	chr13	+	CK3950_x511/T2874_x645	5447988..5448008	5447927..5448008	GCGTATGAGGAGCCATGCATA	TGCCTGGCTCCCTGTATGCCA	TGCCTGGCTCCCTGTATGCCATTTGCAGAGCCCACCGGCACATCGATGGCCTTCGTGGATGGCGTATGAGGAGCCATGCATA
vvi-MIR162	chr17	+	T222_x6378/CK225_x5814	4716592..4716612	4716530..4716612	TCGATAAACCTCTGCATCCAG	GGATGCAGCGGTTCATCGATC	GGATGCAGCGGTTCATCGATCTCTTCCTGAAATTGTTGTGAAAAAAGCAGATCAAGAATCGGTCGATAAACCTCTGCATCCAG
vvi-MIR164d	chr14	-	CK66_x21810/T30_x46146	1414650..1414670	1414573..1414670	TGGAGAAGCAGGGCACGTGCA	CACGTGCTCCCCTTCTCCAAC	TGGAGAAGCAGGGCACGTGCAGTTCACAAATTCTAATCTGCTCTGCACGTGCAGTTCACAAATTCTAATCTGCTCTGCACGTGCTCCCCTTCTCCAAC
vvi-MIR166a	chr8	-	CK45_x33034	3302807..3302827	3302807..3302912	TCTCGGACCAGGCTTCATTCC	AATGAGGTTTGATCCAAGATC	AATGAGGTTTGATCCAAGATCCTTCCTTTTTCTCCATTAATTCCTTCAGTACTGGTCATGATTTAGTTACTTCATAATCGGTTGATCTCGGACCAGGCTTCATTCC
vvi-MIR166b	chr12	+	CK5_x314014/T5_x349818	17937466..17937486	17937410..17937486	TCGGACCAGGCTTCATTCCTC	GGAATGTTGGCTGGCTCGAGG	GGAATGTTGGCTGGCTCGAGGCATTCACATAAGAAGAAGATATATAAGTGAAGGTGTCGGACCAGGCTTCATTCCTC
vvi-MIR166f	chr7	+	CK1_x1256064/T1_x1484571	19450083..19450103	19450026..19450103	TCGGACCAGGCTTCATTCCCC	GGAATGTTGGCTGGCTCGAGG	GGAATGTTGGCTGGCTCGAGGCTTTCTTGAGTGATTTTATGTATACCTCAAAAAGCTTCGGACCAGGCTTCATTCCCC
vvi-MIR166g	chr7	-	CK1_x1256064/T1_x1484571	453867..453887	453867..453944	TCGGACCAGGCTTCATTCCCC	GGAATGTTGTCTGGTTCGAGA	GGAATGTTGTCTGGTTCGAGATCCTTCGTATGAAGCTCAAGCAGCGTTTGAATGATTTCGGACCAGGCTTCATTCCCC
vvi-MIR167b	chr14	+	CK10_x123940/T7_x172006	7137399..7137420	7137399..7137477	TGAAGCTGCCAGCATGATCTAA	AGATCATGTGGCAGTTTCACC	TGAAGCTGCCAGCATGATCTAAGCTTTTCTGTTGCCCACCCTTTCTCCAGGAAAGACTAGATCATGTGGCAGTTTCACC
vvi-MIR167c	chrUn	+	CK3186_x630	7495697..7495717	7495697..7495767	TGAAGCTGCCAGCATGATCTC	GATCATGTGGTAGCCTCACC	TGAAGCTGCCAGCATGATCTCAACTTCCCTATACAAGTCAAGGAAAGATCAGATCATGTGGTAGCCTCACC
vvi-MIR167d	chrUn	+	CK18_x90224/T8_x164543	7490504..7490524	7490504..7490598	TGAAGCTGCCAGCATGATCTA	GGTCATGCCCTGACAGCCTCACT	TGAAGCTGCCAGCATGATCTAGCTTTGGCTAGGGATACAGAGAAAGAGAGAGATCAGAGCTAACCCTAGCTAGGTCATGCCCTGACAGCCTCACT
vvi-MIR167e	chr5	+	CK10_x123940/T7_x172006	5845396..5845417	5845396..5845465	TGAAGCTGCCAGCATGATCTAA	AGATCATGTGGCAGTTTCACC	TGAAGCTGCCAGCATGATCTAAACTTGCTTCCCTTTGTGAACAGAGATCAGATCATGTGGCAGTTTCACC
vvi-MIR169a	chr11	+	CK15560_x122/T27248_x62	16112985..16113005	16112985..16113084	CAGCCAAGGATGACTTGCCGG	GGCAAGTTGTCCTTGGCTACA	CAGCCAAGGATGACTTGCCGGAATTTATATATAGTGAGAAGAGAAGAGGCTATATGCTTTCACATATATAGTGAACCCTGGCAAGTTGTCCTTGGCTACA
vvi-MIR169d	chr11	+	CK23418_x75/T109026_x12	16106497..16106517	16106497..16106596	CAGCCAAGAATGATTTGCCGG	GGCAAGTTGTCCTTGGCTACA	CAGCCAAGAATGATTTGCCGGAATTTATATATAGTGAGAAGAGAAGAGGCTATAGGCTTTCACATATATAGTGAACCCTGGCAAGTTGTCCTTGGCTACA
vvi-MIR169h	chr11	+	CK67571_x21	16151639..16151661	16151639..16151762	TGAAGAGGTAGAGAGGGTGGAAT	TAGCTCCTCTTCCTCTCATG	TGAAGAGGTAGAGAGGGTGGAATTGAGCCAAGGATGGCTTGCCGTCCTTTGTCACTATTTGAGGCATTAACTGGTCACGCACGGAGGGTTATCCTTGACTCCTTTAGCTCCTCTTCCTCTCATG
vvi-MIR169j	chr11	+	CK15560_x122/T27248_x62	16101930..16101950	16101930..16102027	CAGCCAAGGATGACTTGCCGG	GGCAGGTTGTCCTTGGCTACC	CAGCCAAGGATGACTTGCCGGAATTCACATATAGAGTGGAATGAGGCAATAGACCGGCCTCTTCTCATGGTGTCCCTGGCAGGTTGTCCTTGGCTACC
vvi-MIR169r	chr11	+	T25987_x65	16415119..16415141	16415119..16415250	TGAAGAGGTAGAGAGGGTGGAAT	TTGGCCCTCTTCTTCTCATG	TGAAGAGGTAGAGAGGGTGGAATTGAGTCAAGGATGACTTGCCGATATATATTTGCAGAAGGCATGCAGGGGCTTTTAGCTATGTGTAACCGGCAAGTTGACTTGACTCAGTTTGGCCCTCTTCTTCTCATG
vvi-MIR169v	chr11	+	CK46687_x33	16468037..16468057	16468037..16468110	AAGCCAAGGATGAATTGCCGG	GGCAATTTATTTCTTGGCTATG	AAGCCAAGGATGAATTGCCGGCGATGAAAGTAGGCAGCTTTGTCCATGGATCGGCAATTTATTTCTTGGCTATG
vvi-MIR169w	chr14	+	CK15560_x122/T27248_x62	29685627..29685647	29685627..29685745	CAGCCAAGGATGACTTGCCGG	GGCGAGTCATTCTTAGCTACA	CAGCCAAGGATGACTTGCCGGCAACTCCCTTTATTGTACTCATGCATGCTCATACTTATACTGTTGTGGGCATCATTTAAGTGGCAAAAATGGTGGTCGGCGAGTCATTCTTAGCTACA
vvi-MIR171a	chr14	-	CK3889_x518/T3052_x612	25491210..25491230	25491210..25491282	TGATTGAGCCGTGCCAATATC	TGTTGGGACGGCTCAATCAAA	TGTTGGGACGGCTCAATCAAACCAAAGATCTCAATGGTTGAGTCCTTTAATCTGATTGAGCCGTGCCAATATC
vvi-MIR171b	chr12	-	CK3726_x539/T1757_x997	5542404..5542424	5542404..5542488	TTGAGCCGCGTCAATATCTCC	AGGTATTGGCGTGCCTCAATT	AGGTATTGGCGTGCCTCAATTTAAAGACATGGTTAGATGAAGAGATATTAGCCATGTGATTTGATTGAGCCGCGTCAATATCTCC
vvi-MIR171d	chr10	+	CK3889_x518/T3052_x612	962633..962653	962580..962653	TGATTGAGCCGTGCCAATATC	TATTGATACGGTTCAATTAGA	TATTGATACGGTTCAATTAGAAAGCTGTGTTCTAAGTTAAGAACTCTGTTGTTTGATTGAGCCGTGCCAATATC
vvi-MIR171d	chrUn	-	CK3889_x518/T3052_x612	40825601..40825621	40825601..40825674	TGATTGAGCCGTGCCAATATC	TATTGATACGGTTCAATTAGA	TATTGATACGGTTCAATTAGAAAGCTGTGTTCTAAGTTAAGAACTCTGTTGTTTGATTGAGCCGTGCCAATATC
vvi-MIR171e	chr11	+	CK104652_x13/T133178_x10	5203391..5203411	5203329..5203411	TTGAGCCGCGCCAATATCACT	CGATGTTGGTGAGGTTCAATC	CGATGTTGGTGAGGTTCAATCCGAAGACGGATTTACGAAGAGCCGTAAAGAACGATCTCTGATTGAGCCGCGCCAATATCACT
vvi-MIR171f	chr9	+	T133178_x10	7012571..7012591	7012509..7012591	TTGAGCCGCGCCAATATCACT	CGATGTTGGTGAGGTTCAATC	CGATGTTGGTGAGGTTCAATCTGAAGATTGATTTATGCTTGAATGTAAAAACTGATCTCAGATTGAGCCGCGCCAATATCACT
vvi-MIR171i	chr17	+	CK3889_x518/T3052_x612	893603..893623	893549..893623	TGATTGAGCCGTGCCAATATC	TGTTGGAATGGCTCAATCAAA	TGTTGGAATGGCTCAATCAAATCAAATCTCCCAAGGGTTTTGGGTCCTTTAATCTGATTGAGCCGTGCCAATATC
vvi-MIR172c	chr13	+	CK931984_x2/T132664_x10	3217518..3217538	3217518..3217635	GGAGCATCATCAAGATTCACA	GGAATCTTGATGATGCTGCAG	GGAGCATCATCAAGATTCACAAGTATTGAGACTCAGTGCGTGGTGGTGATGGTGACTTTTGTGGTCCCTTCCTACACTCCGATGGCTCTTTGATGTGGGAATCTTGATGATGCTGCAG
vvi-MIR172d	chr8	+	CK347_x3929/T201_x7298	12667252..12667272	12667184..12667272	AGAATCTTGATGATGCTGCAT	GCAGCATCATCAAGATTCACA	GCAGCATCATCAAGATTCACACCCAATGGAAGGGCAGTGATGCAATCTCTGCCAAAGATTTTGAGATGAGAATCTTGATGATGCTGCAT
vvi-MIR319b	chr1	+	CK96612_x14	4189682..4189703	4189618..4189703	ATCCAACGATGCAGGAGCTGCG	TGGCTGCTGACTCGTTGCTTCA	TGGCTGCTGACTCGTTGCTTCAAGAACTCATCACATAGGCCTGGAAAAGATGGATGGTTTTTTGATCCAACGATGCAGGAGCTGCG
vvi-MIR319c	chr2	-	CK23817_x74	855614..855634	855614..855684	ATTGAATGATGCGGGAGACAA	GCTGCCGACTCATTCATCCA	GCTGCCGACTCATTCATCCAAATACTGTGTTAAGGACTACCCAGTAAATGATTGAATGATGCGGGAGACAA
vvi-MIR319f	chr6	+	CK13035_x149	9137372..9137392	9137312..9137392	TGTGAATGATGCGGGAGGTAA	AGCTGCCGACTCATTCATTCA	AGCTGCCGACTCATTCATTCAAACACAGTAGAATGGAAATGGAGTTTACTACTGTGAATGTGTGAATGATGCGGGAGGTAA
vvi-MIR390	chr6	+	CK119_x11354/T302_x4829	8159530..8159550	8159530..8159649	AAGCTCAGGAGGGATAGCGCC	CGCTATCTATCCTGAGTTTCA	AAGCTCAGGAGGGATAGCGCCATGAGCCATGATGAAAATGATTGTTGAGTTGAAAATTTTTTCTAGCTTGTTTTTTGGGTCATCATTTTGTGTGTGTGGCGCTATCTATCCTGAGTTTCA
vvi-MIR393a	chr16	-	T105257_x13	17247280..17247300	17247195..17247300	TCCAAAGGGATCGCATTGATC	TCATGCTATCCCTTAGGAAC	TCCAAAGGGATCGCATTGATCCCATGGTTATCTTCCACCTCTCTTACCAGACTATCATAACAAAGTCTGGCCTTTTTCCCATTGGATCATGCTATCCCTTAGGAAC
vvi-MIR393b	chr13	+	CK12515_x156/T6763_x285	4265182..4265205	4265143..4265205	TGGATCATGCTATCCCTTTGGATT	TCCAAAGGGATCGCATTGATCCCAAA	TCCAAAGGGATCGCATTGATCCCAAACTCTCCATGTCTTTGGATCATGCTATCCCTTTGGATT
vvi-MIR395a	chr1	+	CK42901_x37/T18865_x94	6527990..6528010	6527939..6528010	CTGAAGTGTTTGGGGGAACTC	GTTCCCTTGATCACTTCACTA	GTTCCCTTGATCACTTCACTAGGGAGCTTCGCTAGTTTTAATGACTTCCTACTGAAGTGTTTGGGGGAACTC
vvi-MIR395b	chr1	+	CK42901_x37/T18865_x94	6502724..6502744	6502675..6502744	CTGAAGTGTTTGGGGGAACTC	GTTCCCCTTACCACTTCACTG	GTTCCCCTTACCACTTCACTGGGGATCTTCTCTAATGAATGCCTACGTACTGAAGTGTTTGGGGGAACTC
vvi-MIR395c	chr1	-	CK42901_x37/T18865_x94	6499922..6499942	6499922..6499993	CTGAAGTGTTTGGGGGAACTC	GTTCCCTTGACCACTTCACTG	GTTCCCTTGACCACTTCACTGGGGACCTTCTCTAGTTATAATGACTTCCTACTGAAGTGTTTGGGGGAACTC
vvi-MIR395d	chr1	+	CK42901_x37/T18865_x94	6512819..6512839	6512774..6512839	CTGAAGTGTTTGGGGGAACTC	GTTCCCCTGACCACTTCATTG	GTTCCCCTGACCACTTCATTGGGGATCTTCTCTAATGACTTCCTACTGAAGTGTTTGGGGGAACTC
vvi-MIR395f	chr1	+	CK42901_x37/T18865_x94	6489598..6489618	6489553..6489618	CTGAAGTGTTTGGGGGAACTC	GTTCCCCTGACCACTTCACTG	GTTCCCCTGACCACTTCACTGGGGATCTTCTCTAATGACTTCCCACTGAAGTGTTTGGGGGAACTC
vvi-MIR395g	chr1	+	CK42901_x37/T18865_x94	6482169..6482189	6482124..6482189	CTGAAGTGTTTGGGGGAACTC	GTTCCCCTGAGCACTTCATTG	GTTCCCCTGAGCACTTCATTGGGGATCCTTAGTTTTCAATTCCTACTGAAGTGTTTGGGGGAACTC
vvi-MIR395i	chr1	+	CK42901_x37/T18865_x94	6562698..6562718	6562653..6562718	CTGAAGTGTTTGGGGGAACTC	GTTCCCCTGACCACTTCACTG	GTTCCCCTGACCACTTCACTGGGGATCTTCTGTAATGACTTCCTACTGAAGTGTTTGGGGGAACTC
vvi-MIR395j	chr1	+	CK42901_x37/T18865_x94	6553082..6553102	6553037..6553102	CTGAAGTGTTTGGGGGAACTC	GTTCCCCTGACCACTTCACTG	GTTCCCCTGACCACTTCACTGGGGATCTTCTTTAATGACTTCCTACTGAAGTGTTTGGGGGAACTC
vvi-MIR395k	chr1	+	CK42901_x37/T18865_x94	6505310..6505330	6505259..6505330	CTGAAGTGTTTGGGGGAACTC	GTTCCCTTGACCACTTCACTG	GTTCCCTTGACCACTTCACTGGGGACCTTCTCTAATTATAATGACTTCCTACTGAAGTGTTTGGGGGAACTC
vvi-MIR395k	chr1	+	CK42901_x37/T18865_x94	6536841..6536861	6536790..6536861	CTGAAGTGTTTGGGGGAACTC	GTTCCCTTGACCACTTCACTG	GTTCCCTTGACCACTTCACTGGGGACCTTCTCTAATTATAATGACTTCCTACTGAAGTGTTTGGGGGAACTC
vvi-MIR395k	chr1	+	CK42901_x37/T18865_x94	6566714..6566734	6566663..6566734	CTGAAGTGTTTGGGGGAACTC	GTTCCCTTGACCACTTCACTG	GTTCCCTTGACCACTTCACTGGGGACCTTCTCTAATTATAATGACTTCCTACTGAAGTGTTTGGGGGAACTC
vvi-MIR395l	chr1	+	CK42901_x37/T18865_x94	6559155..6559175	6559109..6559175	CTGAAGTGTTTGGGGGAACTC	GTTCCCCTGACCACTTCACTG	GTTCCCCTGACCACTTCACTGGGGGATCTTCTGTAATGACTTCCTACTGAAGTGTTTGGGGGAACTC
vvi-MIR395m	chr1	+	CK42901_x37/T18865_x94	6557873..6557893	6557822..6557893	CTGAAGTGTTTGGGGGAACTC	GTTCCCTTGAACACTTCACTG	GTTCCCTTGAACACTTCACTGGGGACCTTCTCTAGTTATAATGACTTCCTACTGAAGTGTTTGGGGGAACTC
vvi-MIR396a	chr9	-	CK1336_x1287/T1147_x1452	7372605..7372622	7372529..7372622	TTCCACAGCTTTCTTGAA	CAAGAAAGCTGTGGGAGG	TTCCACAGCTTTCTTGAACTACTTTTCCATCTACCTGTTTGATGATCTTCTTCATAAGGAGTGTGAAATAGAAGCTCAAGAAAGCTGTGGGAGG
vvi-MIR396b	chr11	+	CK1336_x1287/T398_x3751	5246804..5246824	5246804..5246889	TTCCACAGCTTTCTTGAACTT	GTTCAAGAAAGCTGTGGGAAA	TTCCACAGCTTTCTTGAACTTCTTCTCCCTGTTTGGTGGTCTCCTACGTTTACCCATCCACTGAAGTTCAAGAAAGCTGTGGGAAA
vvi-MIR396c	chr4	-	CK1336_x1287/T1120_x1487	5119666..5119686	5119599..5119686	TTCCACAGCTTTCTTGAACTG	GCTCAGGAAAGTTGTGGAACA	TTCCACAGCTTTCTTGAACTGTTTTGGAAGCCTTCCACTTCCATGCAATGGAGGAGTTCAACCAACAGCTCAGGAAAGTTGTGGAACA
vvi-MIR396d	chr11	-	CK1336_x1287/T1120_x1487	5253197..5253217	5253118..5253217	TTCCACAGCTTTCTTGAACTG	GTTCAATAAAGCTGTGGGAAG	TTCCACAGCTTTCTTGAACTGCATTTTTCAGACTACTGGTGTGTTTTTGTATGCACTCAAAGTCATTGTAACAGTTGCGGTTCAATAAAGCTGTGGGAAG
vvi-MIR397a	chrUn	-	CK35006_x47/T5438_x353	11971983..11972003	11971898..11972003	TCATTGAGTGCAGCGTTGATG	TTGGCGCTGCACTCAATCATG	TCATTGAGTGCAGCGTTGATGAAACTGAAGTATTCCATTTTTCAGCTTCTTTGAAGTCCGGCAAGATGGGTTCTGGTTGATTCCATTGGCGCTGCACTCAATCATG
vvi-MIR398a	chr1	+	CK3132_x638/T4146_x459	731615..731637	731615..731705	CAAGGGAGTGGCACCTGAGAACA	TTCTCAGGTCACCCCTTTGGG	CAAGGGAGTGGCACCTGAGAACACCGGTTGTGTTGGCTGCGCCAAGCTCTGCTAGCTAATGCATTTTGTGTTCTCAGGTCACCCCTTTGGG
vvi-MIR398c	chr6	+	T257621_x5	15575639..15575659	15575592..15575659	TGTGTTCTCAGGTCGCCCCTG	GGAGTGACCTGAGAATCACATG	GGAGTGACCTGAGAATCACATGCCCGCATCACCCATCTTTGCTCTCATGTGTTCTCAGGTCGCCCCTG
vvi-MIR399a	chr10	+	CK14383_x133/T36323_x44	2989517..2989537	2989461..2989537	TGCCAAAGGAGAATTGCCCTG	GTGTGATTCTCCTTTGGCAGA	GTGTGATTCTCCTTTGGCAGAGATATCACGCATGGAGTAGAAGGCGGTAGCTGCTCTGCCAAAGGAGAATTGCCCTG
vvi-MIR399e	chr10	-	CK13377_x145/T31913_x52	2992228..2992248	2992228..2992319	TGCCAAAGGAGATTTGCCCGG	GGGCAAATTATCTTTTGGCAGG	GGGCAAATTATCTTTTGGCAGGCAGCCACTTAGAGACACAGCCAAGCCATGCATTCTTGTAGTGTGCCCTCTGCCAAAGGAGATTTGCCCGG
vvi-MIR399h	chr10	+	CK18040_x102/T36323_x44	2983605..2983625	2983556..2983625	TGCCAAAGGAGAATTGCCCTG	GTGCAATCCTCCTTTGGCAGA	GTGCAATCCTCCTTTGGCAGAAAGATCATGCACATGCATACTTCTGTTTTGCCAAAGGAGAATTGCCCTG
vvi-MIR403a	chr5	+	CK2486_x779/T2377_x767	65332..65352	65258..65352	TTAGATTCACGCACAAACTCG	AGTTTGTGCGTGAATCAAACC	AGTTTGTGCGTGAATCAAACCCCATCGTAGCCGTCCATATCTTCGGGTACTAATCACGGGGCGATTCGACGGCGTTAGATTCACGCACAAACTCG
vvi-MIR403c	chr5	+	CK2486_x779/T2377_x767	602696..602716	602622..602716	TTAGATTCACGCACAAACTCG	AGTTTGTGCGTGAATCAAACC	AGTTTGTGCGTGAATCAAACCCCATCGTAGCCGTCCATATCTTCGGGTACTAATCACGGGGCGATTCGACGCCGTTAGATTCACGCACAAACTCG
vvi-MIR403d	chr5	+	CK2486_x779/T2377_x767	166538..166558	166493..166558	TTAGATTCACGCACAAACTCG	AGTTTGTGCGCGAATCCAACC	AGTTTGTGCGCGAATCCAACCCCTCAATCTTCTTTCAAAGGGGTGTTAGATTCACGCACAAACTCG
vvi-MIR403e	chr5	+	CK2486_x779/T2377_x767	168184..168204	168110..168204	TTAGATTCACGCACAAACTCG	AGTTTGTGCGTGAATCAAACC	AGTTTGTGCGTGAATCAAACCCCATCGTAGCCGTCCATATCTTCGTGTACTAATCACGGGGCGATTCGACGCCGTTAGATTCACGCACAAACTCG
vvi-MIR408	chr7	+	T1422_x1208/CK2475_x782	5011946..5011966	5011946..5012032	CGGGGACGAGGTAGTGCATGG	ATGCACTGCCTCTTCCCTGGC	CGGGGACGAGGTAGTGCATGGATGGAACTATTAACAGAAGAATGTTAAGCTGTTTTTGCTCTACCCATGCACTGCCTCTTCCCTGGC
vvi-MIR477	chr1	+	CK14019_x137/T2323_x783	22740321..22740342	22740275..22740342	AGTTGGAAGACAGTGGGGGACC	TCCCTCAAAGGCTTCCAATTTT	TCCCTCAAAGGCTTCCAATTTTCCTGGCTGATTATCAAGGTTGGAAAGTTGGAAGACAGTGGGGGACC
vvi-MIR479	chr16	+	CK126_x10981/T1694_x1027	21573770..21573791	21573770..21573843	TGTGGTATTGGTTCGGCTCATC	CGAGCCGAACCAATATCACTCT	TGTGGTATTGGTTCGGCTCATCTTCTTTCATTCATTTTCATCGGCTCAAAGACGAGCCGAACCAATATCACTCT
vvi-MIR482	chr17	+	CK52_x28402/T49_x30186	5523035..5523055	5523035..5523131	AATTGGAGAGTAGGAAAGCTT	TCTTTCCTACTCCTCCCATTCC	AATTGGAGAGTAGGAAAGCTTAGCCATCTATTCCCTTCATGGTTTCCTCTCCATGGATTGGGGGTCTAGAGCTAGTCTTTCCTACTCCTCCCATTCC
vvi-MIR535b	chr7_random	-	CK14_x98193/T27_x47145	1392321..1392341	1392261..1392341	TGACAACGAGAGAGAGCACGC	GTGCTCTCTCTCGCTGTCATA	TGACAACGAGAGAGAGCACGCTAGTCAGCATTCATGCGAGGAACATGACTGTGTACAGGCGTGCTCTCTCTCGCTGTCATA
vvi-MIR535b	chrUn	-	CK14_x98193/T27_x47145	25369771..25369791	25369711..25369791	TGACAACGAGAGAGAGCACGC	GTGCTCTCTCTCGCTGTCATA	TGACAACGAGAGAGAGCACGCTAGTCAGCATTCATGCGAGGAACATGACTGTGTACAGGCGTGCTCTCTCTCGCTGTCATA
vvi-MIR535c	chr7_random	-	CK14_x98193/T27_x47145	1346436..1346456	1346376..1346456	TGACAACGAGAGAGAGCACGC	GTGCTCTCTGTCGCTGTCATA	TGACAACGAGAGAGAGCACGCTAGTCTGCATTCATGCGAGGAACATGACTGTGTACAGGCGTGCTCTCTGTCGCTGTCATA
vvi-MIR2111	chr8	-	CK9605_x209/T12492_x150	15368716..15368736	15368670..15368736	TAATCTGCATCCTGAGGTCTA	GTCCTCTGGTTGCAGATTACT	TAATCTGCATCCTGAGGTCTAGATAAGTATATCTCCGTTGCAGCTAGTCCTCTGGTTGCAGATTACT
vvi-MIR2950	chr7	+	CK3689_x545/T3674_x516	14340473..14340493	14340432..14340493	TGGTGTGCACGGGATGGAATA	TTCCATCTCTTGCACACTGGA	TTCCATCTCTTGCACACTGGACCAGCGCTCCAGCTGCAGTTTGGTGTGCACGGGATGGAATA
vvi-MIR3623	chr18	+	T397_x3752	24650030..24650051	24650030..24650127	TCACAAGTTCATCCAAGCACCA	GTGCTTGGACGAATTTGCTAAG	TCACAAGTTCATCCAAGCACCATCTAAAGCTCAAACAGGCCTACGGTTTTCTTCAAAACTAGGCTTATTCATGATGGTGCTTGGACGAATTTGCTAAG
vvi-MIR3625	chr17	+	T132039_x10	2378286..2378306	2378229..2378306	CACCTTGGAGATGACTGCTGG	AGTAGTCATCTCCCGGGAGGA	AGTAGTCATCTCCCGGGAGGAGCAGATCAATTCAGCAAGGGCAATCAAGTTTTGCTCCACCTTGGAGATGACTGCTGG
vvi-MIR3630	chr17	+	T45621_x34	6897457..6897478	6897457..6897536	GCAAGTGACGATATCAGACAGG	TGGGAATCTCTCTGATGCAC	GCAAGTGACGATATCAGACAGGGACATCAGCACCTCCAATGGAGAATGATGATTTGTCTTTGGGAATCTCTCTGATGCAC
vvi-MIR3633a	chr17	+	CK172_x7485/T624_x2585	5522015..5522036	5521939..5522036	TTCCTATACCACCCATTCCCTA	GGAATGGATGGTTAGGAGAG	GGAATGGATGGTTAGGAGAGAACTCCTCTTATATATTTCTTCATCTTCTCCGCCGGAGATGTGGAAGTGCAGTTGGTTCCTATACCACCCATTCCCTA
vvi-MIR3633b	chr17	+	CK10892_x182/T28220_x59	5521646..5521667	5521583..5521667	GTTCCCATGCCATCCATTCCTA	GGAATGGGTGGCTGGGATCTA	GGAATGGGTGGCTGGGATCTAATGTTTCTTCACATCATGTAGATGTGTCAAAAAGCTGAGTTGGTTCCCATGCCATCCATTCCTA
vvi-MIR3634	chr17	-	CK1786_x1022/T1230_x1359	5681225..5681247	5681225..5681287	TTTCCGACTCGCACTCATGCCGT	GGCATATGTGTGACGGAAAGA	GGCATATGTGTGACGGAAAGAAAGGTGTTTAAATCATGTCTTTCCGACTCGCACTCATGCCGT
vvi-MIR3636	chr16	-	T13_x101957	5414843..5414866	5414843..5414940	GTCTGTCGGAGAAGCAAGTCGGAG	TCGGTTTGCTTCTTTGATAGATTC	TCGGTTTGCTTCTTTGATAGATTCAGTGATATGTCATGTAATTTTGTTCAAAATTAAGGACATTTATTTACTGTGTCTGTCGGAGAAGCAAGTCGGAG
Known miRNA with new procursor sequences detected in 'Baihe-35-1'
vvi-NewmiR164*	chr14	+	T35751_x45	1414578..1414598	1414578..1414675	TGGAGAAGGGGAGCACGTGCA	CACGTGCCCTGCTTCTCCATC	TGGAGAAGGGGAGCACGTGCAGAGCAGATTAGAATTTGTGAACTGCACGTGCAGAGCAGATTAGAATTTGTGAACTGCACGTGCCCTGCTTCTCCATC
vvi-NewmiR166	chr7	+	T1_x1484571	19450308..19450328	19450184..19450328	TCGGACCAGGCTTCATTCCCC	GGAATGTTGTCTGGCTCGAGG	GGAATGTTGTCTGGCTCGAGGTATCATTTATTTTTCTTTTCTTTTCTTCGGGTTTTTGTTGGATTGAATTTAACCCCCAAATGAAAGAAAGAAAGAAGAAGAAATATAAGGTGATGAGTGATTCTCGGACCAGGCTTCATTCCCC
vvi-NewmiR171	chr18	+	CK3889_x518/T3052_x612	1502399..1502419	1502320..1502419	TGATTGAGCCGTGCCAATATC	TGTTGGCTCGGTTCACTCAGA	TGTTGGCTCGGTTCACTCAGACAAAAAGAAAAAAAGAAAAAACAAACACATATATGCATGCATTTTTCTCTTTTAGCTTTGATTGAGCCGTGCCAATATC
vvi-NewmiR172	chr6	+	T103891_x13	6003711..6003730	6003618..6003730	GAATCTTGATGATGCTGCAT	GCAGCATCATGAAGATTCAC	GCAGCATCATGAAGATTCACAATCTCCAAAAGCTTTTTTTGAGTGGGGGTGGTATATGAGGTCCCCTTTACTCGAAAGGCTCCTTTCATATGGGAATCTTGATGATGCTGCAT
vvi-NewmiR390	chr8	+	CK119_x11354/T302_x4829	9571423..9571443	9571423..9571521	AAGCTCAGGAGGGATAGCGCC	CGCTATCCATCCTGAGTTTCA	AAGCTCAGGAGGGATAGCGCCACTACGCTTAAACCATTTTTATTTTTTTTGGAAATGGGTTTTTTTGGTTGTTGGTTGCGCTATCCATCCTGAGTTTCA
vvi-NewmiR395	chr1	+	CK42901_x37/T18865_x94	6517117..6517137	6516965..6517137	CTGAAGTGTTTGGGGGAACTC	GTTCCCTTGACCACTTCACTG	GTTCCCTTGACCACTTCACTGGGGACCTTCTCTNNNNNNNNNNNNNNNNNNNNNNNNNNNNNNNNNNNNNNNNNNNNNNNNNNNNNNNNNNNNNNNNNNNNNNNNNNNNNNNNNNNNNNNNNNNNNNNNNCTCTAGTTATAATGTCTCCCTACTGAAGTGTTTGGGGGAACTC
vvi-NewmiR399	chr10	-	CK128538_x10	2978907..2978927	2978907..2979000	TGCCAAAGGAGATTTGCCCCG	GGGCAATTACTCCATTGGCAGT	GGGCAATTACTCCATTGGCAGTTGGCCACTCGGCTGACCGTGATTAACTTCACAAGTTCCAGAGTAAGCTCACTGCCAAAGGAGATTTGCCCCG
vvi-NewmiR403a	chr10	-	CK4095_x495	15104980..15104998	15104929..15104998	TTAGATTCACGCACAAACT	GTTGTTGTTGAAGCTGCTACAG	TTAGATTCACGCACAAACTCCTTTACTAATTTATGCATAGGAAAGGAGGTTGTTGTTGAAGCTGCTACAG
vvi-NewmiR403b	chr10	-	CK4095_x495	15150949..15150967	15150898..15150967	TTAGATTCACGCACAAACT	GTTGTTGTTGAAGCTGCTACAG	TTAGATTCACGCACAAACTCCTTTACTAATTTATGCATAGGAAAGGAGGTTGTTGTTGAAGCTGCTACAG
vvi-NewmiR477a	chr19	+	T42145_x37	12890036..12890056	12889989..12890056	GTTGGAAGCCGGTGGGGGACC	TCCCTCAAAGGCTTCCAATTT	TCCCTCAAAGGCTTCCAATTTTCCTGGCTAATTATCAAGGTAAGAAAGTTGGAAGCCGGTGGGGGACC
vvi-NewmiR477b	chr19	+	T42145_x37	13141744..13141764	13141697..13141764	GTTGGAAGCCGGTGGGGGACC	TCCCTCAAAGGCTTCCAATTT	TCCCTCAAAGGCTTCCAATTTTCCTGGCTAATTATCAAGGTAAGAAAGTTGGAAGCCGGTGGGGGACC
vvi-NewmiR477c	chr19	+	T42145_x37	13510166..13510186	13510119..13510186	GTTGGAAGCCGGTGGGGGACC	TCCCTCAAAGGCTTCCAATTT	TCCCTCAAAGGCTTCCAATTTTCCTGGCTAATTATCAAGGTAAGAAAGTTGGAAGCCGGTGGGGGACC
vvi-NewmiR477d	chr19	-	CK30536_x55/T74144_x19	18872777..18872797	18872729..18872797	TCCCTCAAAGGCTTCCAATTT	GTTGGAAGTCGGTGGGGGACC	TCCCTCAAAGGCTTCCAATTTTCCTGGCTGATTATCAAGGTTTGGATAGTTGGAAGTCGGTGGGGGACC
vvi-NewmiR477e	chr19	-	CK12417_x157/T42145_x37	18881374..18881394	18881374..18881441	GTTGGAAGCCGGTGGGGGACC	TCCCTCAAAGGCTTCCAATTT	TCCCTCAAAGGCTTCCAATTTTCCTGACTGATTATCGAGGTTGGAAAGTTGGAAGCCGGTGGGGGACC
vvi-NewmiR477f	chr2	+	CK304443_x4	1237626..1237645	1237556..1237645	GAAGCTCTTGAGGGGGACTG	CTCTCCCTCAAGGGCTTCTG	CTCTCCCTCAAGGGCTTCTGCACTTTGGCCATGGCCATATACCAATGTGGGGCAAGTGGGAAAGAGGGTAGAAGCTCTTGAGGGGGACTG
vvi-NewmiR477g	chr6	-	CK30536_x55/T15145_x120	19950753..19950772	19950753..19950820	CTGGAAGCCGATGGGGGACC	TCCCTCAAAGGCTTCCAATT	TCCCTCAAAGGCTTCCAATTTTCCTGGCTGATTATCAAGGTTGGAAAGCTGGAAGCCGATGGGGGACC
vvi-NewmiR477h	chrUn	-	T42145_x37	16672986..16673006	16672986..16673053	GTTGGAAGCCGGTGGGGGACC	TCCCTCAAAGGCTTCCAATTT	TCCCTCAAAGGCTTCCAATTTTCCTGGCTAATTATCAAGGTTAGAAAGTTGGAAGCCGGTGGGGGACC
vvi-NewmiR477i	chrUn	-	CK2767877_x1	21188143..21188164	21188143..21188218	CGTTGGGAGCCTGCGAGGGAAA	TCCCTCAAAGGCTTCCAATATT	TCCCTCAAAGGCTTCCAATATTCCAGCAGACTACTATTGGCTTAGATATGGTAACGTTGGGAGCCTGCGAGGGAAA
vvi-NewmiR482	chr14	-	T151_x9245/CK205_x6269	19755539..19755559	19755491..19755559	AATGGGCTGATTGGGATAAAA	TTTTCCCAATGCCGCCCATTCC	AATGGGCTGATTGGGATAAAAATCTTATGGTGGAAACACTTAAATTTTTTTCCCAATGCCGCCCATTCC
vvi-NewmiR529	chr5	-	CK2460_x786/T2671_x692	19124478..19124498	19124428..19124498	AGAAGAGAGAGAGTACAGCTA	GCTGTACCCTCTCTCTTCCCC	AGAAGAGAGAGAGTACAGCTATACTTGCTCCCCGTAATGGAGCAATGGAAGCTGTACCCTCTCTCTTCCCC
vvi-NewmiR530	chr6	+	CK71176_x20/T74316_x19	17896140..17896160	17896140..17896264	TGCATTTGCACCTGCACCTTA	AGGTGCAGGTGAAGGTGCAGA	TGCATTTGCACCTGCACCTTATCGTATTGTGTTTGTTTGGGTTTCATCTCTGCCTTGAACTTGCTCAAAAAGGGTATATACTGGGAGAGATGATGGTGAGGAATAGGTGCAGGTGAAGGTGCAGA
vvi-NewmiR535a	chr7_random	-	CK2589_x753/T7299_x262	1422351..1422371	1422290..1422371	TGACAAAGAGAGAGAGCACAC	GTGCTTTCTCTCGCTGTCATA	TGACAAAGAGAGAGAGCACACTTGTTAGCATTCATGTGAGGTAACATGACTGTGTACAGGTGTGCTTTCTCTCGCTGTCATA
vvi-NewmiR535b	chrUn	-	CK2589_x753/T7299_x262	10241436..10241456	10241375..10241456	TGACAAAGAGAGAGAGCACAC	GTGCTTTCTCTCGCTGTCATA	TGACAAAGAGAGAGAGCACACTTGTTAGCATTCATGTGAGGTAACATGACTGTGTACAGGTGTGCTTTCTCTCGCTGTCATA
vvi-NewmiR535c	chrUn	-	CK30011_x56/T42181_x37	10256704..10256724	10256644..10256724	TGACAACGAGAGAGAGCATGC	GTGCTCTCTATCGCTATCATA	TGACAACGAGAGAGAGCATGCTTGTCAGCATTCATGTGAGGAACATGACTGTTTACAGACGTGCTCTCTATCGCTATCATA
vvi-NewmiR535d	chrUn	-	CK2589_x753/T7299_x262	10268791..10268811	10268730..10268811	TGACAAAGAGAGAGAGCACAC	GTGCTTTCTCTCGCTGTCATA	TGACAAAGAGAGAGAGCACACTTGTTAGCATTCATGTGAGGTAACATGACTGTGTACAGGTGTGCTTTCTCTCGCTGTCATA
vvi-NewmiR535e	chrUn	-	CK30011_x56	10277263..10277283	10277203..10277283	TGACAACGAGAGAGAGCATGC	GTGCTCTCTATCGCTATCATA	TGACAACGAGAGAGAGCATGCTTGTCAGCATTCATGTGAGGAACATGACTGTTTACAGGCGTGCTCTCTATCGCTATCATA
vvi-NewmiR535f	chrUn	-	CK2589_x753/T7299_x262	10282028..10282048	10281967..10282048	TGACAAAGAGAGAGAGCACAC	GTGCTCTCTCTCGCTGTCATA	TGACAAAGAGAGAGAGCACACTTGTTAGCATTCATGTGAGGTAACATGACTGTGTACTGGTGTGCTCTCTCTCGCTGTCATA
vvi-NewmiR535g	chrUn	+	CK2589_x753/T7299_x262	11733979..11733999	11733979..11734060	TGACAAAGAGAGAGAGCACAC	GTGCTCTCTCTCGCTGTCATA	TGACAAAGAGAGAGAGCACACTTGTTAGCATTCATGTGAGGTAACATGACTGTGTACTGGTGTGCTCTCTCTCGCTGTCATA
vvi-NewmiR535h	chrUn	+	CK30011_x56/T42181_x37	11738998..11739018	11738948..11739018	TGACAACGAGAGAGAGCATGC	GTGTTTCCTTGTTCTGC	GTGTTTCCTTGTTCTGCAGATGTTTAATTCAACTTTGACATATAATTGCTTGACAACGAGAGAGAGCATGC
vvi-NewmiR535i	chrUn	+	CK2589_x753/T7299_x262	11785734..11785754	11785734..11785815	TGACAAAGAGAGAGAGCACAC	GTGCTTTCTCTCGCTGTCATA	TGACAAAGAGAGAGAGCACACTTGTTAGCATTCATGTAAGGTAACATGACTGTGTACAGGTGTGCTTTCTCTCGCTGTCATA
vvi-NewmiR535j	chrUn	+	CK30011_x56	11799238..11799258	11799238..11799318	TGACAACGAGAGAGAGCATGC	GTGCTCTCTATCGCTATCATA	TGACAACGAGAGAGAGCATGCTTGTCAGCATTCATGTGAGGAACATGACTGTTTACAGGCGTGCTCTCTATCGCTATCATA
vvi-NewmiR535k	chrUn	+	CK2589_x753/T7299_x262	11820806..11820826	11820806..11820887	TGACAAAGAGAGAGAGCACAC	GTGCTTTCTCTCGCTGTCATA	TGACAAAGAGAGAGAGCACACTTGTTAGCATTCATGTGAGGTAACATGACTATGTACAGGTGTGCTTTCTCTCGCTGTCATA
vvi-NewmiR535l	chrUn	-	CK2589_x753/T7299_x262	25396576..25396596	25396515..25396596	TGACAAAGAGAGAGAGCACAC	GTGCTTTCTCTCGCTGTCATA	TGACAAAGAGAGAGAGCACACTTGTTAGCATTCATGTGAGGTAACATGACTGTGTACAGGTGTGCTTTCTCTCGCTGTCATA
vvi-NewmiR535m	chrUn	-	CK30011_x56/T42181_x37	37604940..37604960	37604880..37604960	TGACAACGAGAGAGAGCATGC	GTGCTCTCTATCGCTATCATG	TGACAACGAGAGAGAGCATGCTTGTCAGCATTCATGTGAGGAACATGACTGTTTACAGGCGTGCTCTCTATCGCTATCATG
vvi-NewmiR827	chr5	-	CK131_x10395/T372_x3938	24742136..24742156	24742136..24742213	TTAGATGATCATCAACAAACA	TTTTGTTGCTGGTCATCTAGTC	TTTTGTTGCTGGTCATCTAGTCATTGTTAGTCATGTTTAACGCTCATGGCAGGATGATTAGATGATCATCAACAAACA
vvi-NewmiR2118	chr19	+	CK38_x37338/T60_x25426	9739690..9739711	9739640..9739711	TTGCCGACTCCACCCATACCTA	GGTATGGGTGGGCCGGGAAAA	GGTATGGGTGGGCCGGGAAAAAATTCGAAATCCTTCAGGGTTCTCATTTCTTGCCGACTCCACCCATACCTA
vvi-NewmiR3635	chr18	+	CK171059_x7	27417446..27417466	27417355..27417466	ATTATGTCCCACACATGCCTC	AGCATGTGTGGGACATAATAG	AGCATGTGTGGGACATAATAGAGAATGCAAATAAAGGGTTGCTATTGAGTGTGATATTAGGACAATGACATACTTTTTTTTTGCATTGTCTATTATGTCCCACACATGCCTC
vvi-NewmiR4376	chr6	-	CK238_x5440/T134_x10363	3976464..3976484	3976414..3976484	TCGCAGGAGAGATGACGCCGT	AGCATCATTTCTCCTGCATAG	TCGCAGGAGAGATGACGCCGTCGCCCATGTCCATTCGAGGGCTAGGCGCCAGCATCATTTCTCCTGCATAG
candidates
vvi-New1	chr1	+	CK134800_x10/T519557_x3	6826204..6826224	6826146..6826224	AAAAAAAGGGTCTCAGAGTTT	AATCTGAGACCCTTTTTTTGA	AATCTGAGACCCTTTTTTTGATAAGTAAAAAAATCTGAGACTTTTTTCTTTACTGATCAAAAAAAGGGTCTCAGAGTTT
vvi-New2	chr19	-	CK73531_x19	9521269..9521289	9521269..9521433	AAAAGTGAAGGAGAATAAAAA	TTTATTTTTCTTCATTGTTTC	TTTATTTTTCTTCATTGTTTCTTTCCTTCTATTTTTCCTCTCTATTTTCTTTCATTTGCATCTTCACTTAAAATTTTCAGTTCTCGGAAAATTTGAGAGAAAATGTGAGGGAAATAAAATTGAGAGGAAAAGTAATAGGAAAGAAAAAGTGAAGGAGAATAAAAA
vvi-New3	chrUn	-	CK29217_x58/T171948_x7	24133583..24133603	24133583..24133660	AAATAGAACAAAACACAGCAA	GCTGTGTTTTTTTCTATTTCT	GCTGTGTTTTTTTCTATTTCTGGTTTCTATTCCTCATGTATAAGGAATTGAAACCAGAAATAGAACAAAACACAGCAA
vvi-New4	chr11	-	T134014_x10	13586435..13586458	13586435..13586578	AAATGGGGAGGGTACGAAGAATGT	ATTCTTCATACCCTTACTAATTTT	ATTCTTCATACCCTTACTAATTTTTTAATATTTTTGGATTTTGATTTTTTTGGGTATCATTTGAACAACTCTTAAGTGTAATAAATCTATTTAAACAATATTCAAGTCATATGAAGTGCAAAATGGGGAGGGTACGAAGAATGT
vvi-New5	chr4	+	CK33074_x50/T48786_x31	20194993..20195016	20194913..20195016	AAGCTGTATGGCTACTTTCCCTAT	AGGAAAAGTGGCAATATAGCTTTC	AGGAAAAGTGGCAATATAGCTTTCAGAACCTGTGGAGTTCACCCAAAAACAATTGAAGGGACAGTTTTCCTAGGTTTTAAAAGCTGTATGGCTACTTTCCCTAT
vvi-New6	chr2	+	T121835_x11	7861075..7861098	7860940..7861098	AAGGAAAAATAGAAGAAAAGAAAA	TTCTTTTCTTTTACTTTTCCTCTT	TTCTTTTCTTTTACTTTTCCTCTTTATTTTATTTCCTTTCCATTTTTCCTCAAACTTTGTGAAAATCAAACATAGCTTAAGACTATGTTTGGTTCTCAGAAAATTTGAGGGAAAATGCAAGGGAAAGAAAATATAAAGGAAAAATAGAAGAAAAGAAAA
vvi-New7	chr1	+	CK34495_x48	5780070..5780093	5779987..5780093	AAGGACCTTAGTCTTGAGTTCGAA	CGAACTCAAGACTAAGGTCTTGAG	CGAACTCAAGACTAAGGTCTTGAGTGTTACCCTCCTGGTACCATCTGAGCAACTTACTCAGATGGTACCAGGAGGGAAACAATAAGGACCTTAGTCTTGAGTTCGAA
vvi-New8	chrUn	-	CK19870_x91	25321776..25321799	25321646..25321799	AAGTAAGACATTCGATTTAGCATT	TGCTAAATGAAATGTCTTACTTCC	AAGTAAGACATTCGATTTAGCATTAGTTATACAATGCTATTAAACATTGCACTTCTTTTCTTTTGCTTCTTATTACTTTTTGTTAGGCAACAGGAATGGAGCGCAACTAACAATAGCATTCTACATGTGGTGCTAAATGAAATGTCTTACTTCC
vvi-New9	chr10	+	CK10345_x193/T13791_x134	1923675..1923698	1923675..1923752	AAGTAGTTGGGATTAAGGTTTTGT	AAAGCCTTATGTTTCAACTATTTGG	AAGTAGTTGGGATTAAGGTTTTGTTGAGTTGGTAAAACAACAACAACAACAACAAAGCCTTATGTTTCAACTATTTGG
vvi-New10	chr8	-	CK64179_x23	13484515..13484538	13484451..13484538	AATATTTTCGGAATTTTTATGGTG	TTGGAAAATTCCGAAAGTGTGGT	AATATTTTCGGAATTTTTATGGTGGAAAATTAATTATTTTCGAATATTGAAAATTATTAGAATTGTTGGAAAATTCCGAAAGTGTGGT
vvi-New11	chr11	-	CK50813_x30	1582466..1582489	1582466..1582616	AATGAAAAAGTAGAAAAACAAACA	TTTGTTTTTATAGTATTTTATTTC	TTTGTTTTTATAGTATTTTATTTCTATTAAACATTAAAAAGTAAAAAAAATCAATATGTTATTTTTTCTATTTAGAAAAAGCTACATATTTTGACTTTTTCTATTTAGTAAAAAGTTTATAATAAGTAATGAAAAAGTAGAAAAACAAACA
vvi-New12	chr10	+	CK132230_x10	9749138..9749161	9749138..9749232	AATGATTGTGGGAAGTGTTTTTAG	AGAAACACTTCTCAAAATTACTGT	AATGATTGTGGGAAGTGTTTTTAGTCTTTCTAACTCTTGAAAATATTCATTTTTCAAGTATTAGAAATACTAGAAACACTTCTCAAAATTACTGT
vvi-New13a	chr3	-	CK57446_x26/T98148_x14	10127786..10127806	10127786..10127862	AATGCTAGAAACACTTCTCAA	AGGAAGTGTTTTTAGTCTTTC	AGGAAGTGTTTTTAGTCTTTCTAACATTTGAAAATTTTTATTTTTCAAGTATTAAAAATGCTAGAAACACTTCTCAA
vvi-New13b	chr4	-	CK57446_x26/T98148_x14	5017118..5017138	5016932..5017138	AATGCTAGAAACACTTCTCAA	GAGAAGCGTTTCTAACATTTC	AATGCTAGAAACACTTCTCAAAATCACTGACAAACGCACTTTAAGAGCCCATTTGGTAGTAATTTTAGGAAGTATTTTAATATTTTTAATACTTGAAAATTTTTATCATTTAAGTATTTGAAATGTTATAAACGTTTTCTAAAATCACTCTTAAATGTACTAAAGGTTGTGTTTGACAATAATTTTGAGAAGCGTTTCTAACATTTC
vvi-New14	chr15	+	CK101640_x13/T109385_x12	15517381..15517404	15517381..15517445	AATGTGAGGAAGGGTACGAAGAAT	TCTTCGTACCATTTGTCACATTCT	AATGTGAGGAAGGGTACGAAGAATGCAAAGATTTTTCATATTCTTCGTACCATTTGTCACATTCT
vvi-New15a	chr7	+	CK72412_x20	15501531..15501554	15501531..15501632	AATTCCTATAATTCAAGTCTAGCC	CTAGACTTGAATTATAGGAATTTT	AATTCCTATAATTCAAGTCTAGCCTAAACCGATAATATCAATTATTAAATTATAATATATATATTTGATCGGTTTAGACTAGACTTGAATTATAGGAATTTT
vvi-New15b	chr7	-	T80986_x17	15501604..15501627	15501526..15501627	AATTCCTATAATTCAAGTCTAGTC	CTAGACTTGAATTATAGGAATTTT	AATTCCTATAATTCAAGTCTAGTCTAAACCGATCAAATATATATATTATAATTTAATAATTGATATTATCGGTTTAGGCTAGACTTGAATTATAGGAATTTT
vvi-New16a	chr14	+	CK31617_x53	8245500..8245523	8245299..8245523	ACAGTCAAAGCCGTAGTCACCAAC	TGGTAACTACGGTTTTATTTTT	TGGTAACTACGGTTTTATTTTTTTAAAACATTCAAAACTGTAGTCACCAACCACGGTCTTAACTTTTTTAAAGTTAAAACCGTGGTTGGTAACTACGACTTTGACTGTTTTTACAAATAGTCAAAGTCGTAGTTACCAACTACGGTTTTAACTTTAATTCTAAAACCGTAGTTGGTGACTACAACTTTGACTATTTTAAAAACAGTCAAAGCCGTAGTCACCAAC
vvi-New16b	chr3	+	CK31617_x53	9269424..9269447	9269424..9269503	ACAGTCAAAGCCGTAGTCACCAAC	TAGTGACTACAGTTTTGATTGTTT	ACAGTCAAAGCCGTAGTCACCAACTACGTTTTTAAACTTAAAGTTAAAACCATGGTTAGTGACTACAGTTTTGATTGTTT
vvi-New17	chr6	-	T131137_x10	12292106..12292129	12292106..12292203	ACATGGTTGGGTGTGGGTCGTTAC	AGAGGCTCCTCTTAACCAAGTAG	AGAGGCTCCTCTTAACCAAGTAGTCGTGTTTTAAACCCGTGAGGGCCCCCTTGGGCTCAAAGCGGACAATATCTACATGGTTGGGTGTGGGTCGTTAC
vvi-New18	chr11	-	T4294_x442	14488969..14488992	14488969..14489059	ACGGACGGTGGCACGCGCGGTGCA	CACGCGTAGTGGCATGCGTCTTTGC	CACGCGTAGTGGCATGCGTCTTTGCACTCGCAGTGGCATGCGTCCTTGTGCCTTGCATTTGCGGTGCACGGACGGTGGCACGCGCGGTGCA
vvi-New19a	chr2	-	CK27445_x62/T28169_x59	3637085..3637108	3637085..3637190	AGAAACACTTCCTAGAATCACTGC	GGTGATTCTAGTAAACGTTTCTAA	GGTGATTCTAGTAAACGTTTCTAACTTTTCTAGCACTTGAAAATTTTTATCAAAAGAATTGCTTTGAAGTGTTAGAAATGTTAGAAACACTTCCTAGAATCACTGC
vvi-New19b	chr4	+	T28169_x59	16395563..16395586	16395492..16395586	AGAAACACTTCCTAGAATCACTGC	AGTGATTTTAGGAAGTGTTTATAG	AGTGATTTTAGGAAGTGTTTATAGTCTTTCTAATATTTGAAAATTTTTATCTTTCAAGTATTAAAAATGCTAGAAACACTTCCTAGAATCACTGC
vvi-New19c	chr6	-	CK27445_x62/T28169_x59	19741744..19741767	19741744..19741838	AGAAACACTTCCTAGAATCACTGC	AGTGATTTTAGGAAGTGTTTCTAA	AGTGATTTTAGGAAGTGTTTCTAATCTTTCTAATACTTGAAAAATAAAAATTTTCAAGTACTAGAAATGGTAGAAACACTTCCTAGAATCACTGC
vvi-New20	chr10	+	CK125994_x10	15276363..15276386	15276363..15276441	AGAAGTGGAGATTTGGGAAGGTAC	AACTTCCTAGTCTTTTATTTTATT	AGAAGTGGAGATTTGGGAAGGTACATAGAATGTAAGGATTCCTCGCATTCTTCGTAACTTCCTAGTCTTTTATTTTATT
vvi-New21	chr5	-	CK299352_x4/T177653_x7	9088349..9088371	9088309..9088371	AGAATGGGAAGGGTACGAAGAAT	TCTTTGTACATTTTCTAATTTTT	AGAATGGGAAGGGTACGAAGAATGTAAGGAGTACTCACATTCTTTGTACATTTTCTAATTTTT
vvi-New22	chrUn	-	CK20165_x90	37448591..37448614	37448591..37448656	AGAATTATGTTTTGGGGTAGATGG	TCCTATCTATAGAAAGTAATTCTCA	TCCTATCTATAGAAAGTAATTCTCATTTTGATTTTTATAGGGAGAATTATGTTTTGGGGTAGATGG
vvi-New23	chr3	+	CK131424_x10	12430207..12430230	12430207..12430271	AGAATTGGGAGGGTACAAAGAATG	TTCTTCGTACCCTTGTGAATTTTTT	AGAATTGGGAGGGTACAAAGAATGTGGGAATACTTTCACATTCTTCGTACCCTTGTGAATTTTTT
vvi-New24	chr7	-	T16565_x109	9677486..9677509	9677486..9677692	AGAGACACTTTTAGTATAAATTCA	AACTTATACTAAAGGTGTCTCTTA	AACTTATACTAAAGGTGTCTCTTAAAGAGACACCTTCCAAAATTTCACAAAATTGAATTTATATTAAAGGTGTCTCTTATTGAATTTATACTAAAGGTGTTTCTTCAAGAGACACCTTTAATATAAAAGAGAAACCTTTAGTATAAATTGGATTTTGTTGAATTATAGAAGGGTGTTTCTTGAAGAGACACTTTTAGTATAAATTCA
vvi-New25	chr5	+	T40894_x38	24186845..24186868	24186845..24186996	AGGAACTCTTGTACGAAAAGTAGG	TATTTTTTGTATAAAAGTTCCTAT	AGGAACTCTTGTACGAAAAGTAGGTATCCCTTGTGTACTTGAAAACAGTTTTTAAAATTTTTACAATTTACTATTTTAAATTTTAAAAAAAAATCAAATAGTTTTTTCAAGTACACAATGTATCTACTTATTTTTTGTATAAAAGTTCCTAT
vvi-New26	chr10	-	CK135946_x9	5353556..5353579	5353556..5353652	AGGATAGGGGAATGGAAAAGAAAG	TTCTTATTTATTTATTTATTTATT	TTCTTATTTATTTATTTATTTATTTTTATTTTATATTTCAGTTAAAAAAACATTGAACACGGAATGAAGGGGAAGGATAGGGGAATGGAAAAGAAAG
vvi-New27	chr11	-	T5535_x346	7520095..7520114	7519941..7520114	AGGCTGTGATGACGTTTTCA	AAGGCGAATCTGAGCCTTC	AGGCTGTGATGACGTTTTCAGAGTAAGTCAGGAACTGGGAATGTCCGTTTCTTGGCGGGGCAACCCGGATGGTTTGTGCGATGGGACCTTTTGTGCCTTGTTTCACAAGCAACTGTGGTTGCAGCCATGACGGTCATCTTTTTCTTGTCTGATAAAAGGCGAATCTGAGCCTTC
vvi-New28	chr16	+	CK162598_x8/T209463_x6	4951079..4951102	4950998..4951102	AGGGAAGTTGGGTTTGTTTTGGGT	CCAAAACAAACCCCACTTCCCTTC	CCAAAACAAACCCCACTTCCCTTCCCCATGGCTCTGATACCATAGACACCCAGGACACCCATGGTATCAGAGCCATGGGGAAGGGAAGTTGGGTTTGTTTTGGGT
vvi-New29	chr4	-	CK59058_x25	3574827..3574850	3574827..3574891	AGGGTTAGAAAGGCTAAAAACACT	TGTTTCTAGTATTTCTAATACTTG	TGTTTCTAGTATTTCTAATACTTGAAAAATGAATATTTTCAAGGGTTAGAAAGGCTAAAAACACT
vvi-New30	chr3	-	T32540_x50	18342441..18342464	18342441..18342505	AGTATTAGACATGGTAGAAACACT	TATTTTTAATATTTCTAATACTTG	TATTTTTAATATTTCTAATACTTGAAAAATAAAAATTTTCAAGTATTAGACATGGTAGAAACACT
vvi-New31	chr8	+	T98254_x14	8617161..8617184	8617161..8617279	AGTGCGTTTGAGAGTGATTTTAGA	TAGAATTATTTTCAAACGGACTAT	AGTGCGTTTGAGAGTGATTTTAGAAAACATTTATAGTATTTTCAACATTTAAATGATAAAAAATTTCAAATGTTAAAAAGATTAAAAACGTTTCCTAGAATTATTTTCAAACGGACTAT
vvi-New32	chr13	-	CK45529_x34	22247176..22247199	22247176..22247322	AGTTAGTAACTGTGGTTTTAAGGG	AGTAAAACCACAGTTACTAACTGT	AGTAAAACCACAGTTACTAACTGTGGTTTTATGGTTGTTTTGATAAAAAAAATATTTTAAAAATAATATTAAAATTATAATACCATTAAAATGAGGACGGATTAAAAATAATTGTAAAACCACAGTTAGTAACTGTGGTTTTAAGGG
vvi-New33	chr19	+	CK30536_x55/T42691_x37	18678410..18678431	18678364..18678431	AGTTGGAAGTCGGTGGGGGAAC	TCCCTCAAAGGCTTCCAATTTT	TCCCTCAAAGGCTTCCAATTTTCCTGACTGATTATCAAGATTGGAAAGTTGGAAGTCGGTGGGGGAAC
vvi-New34	chr3	+	T29074_x57/CK47851_x32	5093703..5093726	5093604..5093726	ATAGGATGTTTGTTTATGGAGGAA	CCTCCATAAACAAAAATCTTGTAG	CCTCCATAAACAAAAATCTTGTAGGAAAAAAATCTGAATTTTTAGGAATTTGTTCTAAGAGCATTTTAGGAATTTATTCTAAGAGCATTTTTTTTGGCTATAGGATGTTTGTTTATGGAGGAA
vvi-New35	chr15	-	CK19975_x90	5311460..5311483	5311404..5311483	ATAGTCAAAGCCGTAGTCACCAAC	TTGTGATTACGGTTTTGACCATTT	ATAGTCAAAGCCGTAGTCACCAACTACGGTTTTAAACTTAAAGTTAAAACCGTGGTTTGTGATTACGGTTTTGACCATTT
vvi-New36	chr14	+	T58426_x25	22335568..22335588	22335460..22335588	ATATTAGCAGCTGAGAACACA	TGTTCTCAGCTACTAATATCA	TGTTCTCAGCTACTAATATCAAGAGAATGAGAAATTGAGAACCCAACTTTGGGATCAGCATACTTACCTTGAAAATAGCAAAGTTGAGTTCTCGTTCTCATTATTTTGATATTAGCAGCTGAGAACACA
vvi-New37	chr12	+	T125923_x10	1828127..1828147	1827992..1828147	ATGGTGATGTGGAAAGGGAAG	TCCCTTTCCATATCACCACCG	TCCCTTTCCATATCACCACCGCTACCACTGCCAACATCCCACTGTTGTTGTTGACTCTCACTGGCTGCTACTGGGGAACATCGGTCGCCATCGATGAGAGGCGACAGCAACCGTAGGTCGCTGGCAGTGGTGGCGATGGTGATGTGGAAAGGGAAG
vvi-New38	chr8	+	T16300_x111	4700811..4700831	4700753..4700831	ATGTTGGATGATGTCAATAAA	AGTTGATATCATCCAATATAA	AGTTGATATCATCCAATATAATTAAACTGAACCTATTGATAATAAGTTCATTTTAACTATGTTGGATGATGTCAATAAA
vvi-New39	chr6	-	T37776_x42	10303440..10303460	10303390..10303460	ATGTTTGGTTAGTGATGGGAT	CCTATGTTTAACCAAATATGG	ATGTTTGGTTAGTGATGGGATCAAATAAGTTATATTATTACTTATCATATCCTATGTTTAACCAAATATGG
vvi-New40a	chr6	-	CK225379_x5/T93755_x14	6514245..6514268	6514245..6514377	ATTAGATCGGACATTATTTTCAAA	TGAAAATAATGTCCGATCTAATAT	TGAAAATAATGTCCGATCTAATATGTCTGTGCCACATAAGCTGTAAAGTAATAAAACCGTAGTCACCAACTACGGTTTTATGACTTTACAGCTTATGTGGCACAGACATATTAGATCGGACATTATTTTCAAA
vvi-New40b	chr6	+	CK225379_x5/T93755_x14	6514359..6514382	6514250..6514382	ATTAGATCGGACATTATTTTCAAA	TGAAAATAATGTCCGATCTAATAT	TGAAAATAATGTCCGATCTAATATGTCTGTGCCACATAAGCTGTAAAGTCATAAAACCGTAGTTGGTGACTACGGTTTTATTACTTTACAGCTTATGTGGCACAGACATATTAGATCGGACATTATTTTCAAA
vvi-New41	chrUn	-	CK12472_x156	38038756..38038779	38038756..38038821	ATTCACTGGTTGGATTGGTGGTTG	GAACTAGACCAATCATTGAATGA	GAACTAGACCAATCATTGAATGAAAAAAAGTTATTAATTCACATTCACTGGTTGGATTGGTGGTTG
vvi-New42	chr7	-	T55452_x27	7266597..7266620	7266597..7266746	ATTGGCAATTGAGGCTTCATTTTT	GTTGAAGCCTCAATTGTCAGCCG	GTTGAAGCCTCAATTGTCAGCCGAGGCTTCATTTTTTAACTGAAGTCGTAATTGGCAATTGAGGCTTCATTTTTGAACTGCAACCTCAATTGTCAGCTGAGGCTTCATTTTTTAACTGAAGTCGTAATTGGCAATTGAGGCTTCATTTTT
vvi-New43	chr10	-	CK69517_x21	6752053..6752076	6752010..6752076	ATTTGGTTGGTGATGAGATAGGAT	TTTATCTTATATTCAATCAAATAC	ATTTGGTTGGTGATGAGATAGGATAGGTTATCTCATCACTTATTTTATCTTATATTCAATCAAATAC
vvi-New44a	chr14	-	T30018_x55	6019111..6019134	6019111..6019285	ATTTGTCAAATTGTGGAAGGTGTC	CACCTTTAGTATATATTGGAATTT	CACCTTTAGTATATATTGGAATTTGTGGAATTGTGAAATTATAGAAAATGTCTCTTCAAGTGACACCTTTTGTATAAATTAAAATTTTTAGGAATTGTAAAAGGTATATCTTCAAGAGACATCTTTAGCTTTAAAATCATGACACATTCAAATTTGTCAAATTGTGGAAGGTGTC
vvi-New44b	chrUn	-	T30018_x55	9713036..9713059	9713036..9713224	ATTTGTCAAATTGTGGAAGGTGTC	CACCTTTAGTATATATTGAAATTT	CACCTTTAGTATATATTGAAATTTGTGGAATGGTGGAATTGTGGAATTGTGGAAAGTGTCTCTTCAAGTGACACCTTTTGTATAAATTAAAATTTTTAGGAATTGTAGAAGGTGTCTCTTCAAGAGACATCTTTAGCTTTAAAATCAAATTCATGAGACATTCAAATTTGTCAAATTGTGGAAGGTGTC
vvi-New45	chrUn	-	CK48771_x31	22209446..22209469	22209446..22209572	ATTTTGTGGAATTGTAGAAGGTGT	ACCTTCTATAATTTCATAAATTTT	ACCTTCTATAATTTCATAAATTTTAATTTATACTACAAGTGTTTCTTAAATTTGATTTTATATAGAAGATGTCTTTTGAAGAAATACCTTTAATATATATTAGATTTTGTGGAATTGTAGAAGGTGT
vvi-New46	chr8	-	CK131059_x10	3836694..3836717	3836694..3836764	CAATTGGCAATTGAGGCTTCATTT	TTGAAACCACAATTGTTAACTGAG	TTGAAACCACAATTGTTAACTGAGATTTCATTTTTGAATTGAAACCTCAATTGGCAATTGAGGCTTCATTT
vvi-New47a	chr8	-	T19946_x88	19904299..19904320	19904193..19904320	CACATATAATTTTTTCCCGTCA	AAGGGAAAAATTATACGTGTC	CACATATAATTTTTTCCCGTCAAGCAACTTATCAAGCATTAATAGCAGCAGCTTTCTTCCACCACCTTGCAAGAAAGTATATTGCCAAACTTGCAGAAAATGTCTTGAAGGGAAAAATTATACGTGTC
vvi-New47b	chr8	-	T19946_x88	19949274..19949295	19949167..19949295	CACATATAATTTTTTCCCGTCA	AAGGGGAAAAATTATACGTGTC	CACATATAATTTTTTCCCGTCAAGCAACTTATCAAGCATTAATAGCAGCAGCTTTCTTCCACCACCTTGCAAGAGAGTATATTGCCAAACTTGCAGAAAATGTCTTGAAGGGGAAAAATTATACGTGTC
vvi-New48	chr13	+	T63031_x23	6511580..6511600	6511580..6511654	CAGGAAAGTCAGGGAAGTGTA	CACTTCCTTAACTTTTCGGTG	CAGGAAAGTCAGGGAAGTGTACCTGTCACAGAAAGAAAATAAATTTGACAGGTACACTTCCTTAACTTTTCGGTG
vvi-New49	chr1	+	CK20_x74844/T33_x41100	3865586..3865606	3865586..3865662	CATGGGCGGTTTGGTAAGAGG	TCTTACCAACACCTCCCATTCC	CATGGGCGGTTTGGTAAGAGGGAATCTTATCACTCTCTTCCCTGGGTGGTTGCTTTCTTACCAACACCTCCCATTCC
vvi-New50	chr9	+	CK133768_x10	18958732..18958752	18958661..18958752	CCAAACATGGGATAAGATAAG	TATCATATCTTATGTTTGGTT	TATCATATCTTATGTTTGGTTAGTGATGGATATGATAAGTTATCCAATCACTTATCATATCCTATGTTTAACCAAACATGGGATAAGATAAG
vvi-New51	chr10	+	T24378_x70	4661014..4661034	4660946..4661034	CCCTAAGGACTAAATTGGTAG	ACCAATCTAGTTTTTAGGGTT	ACCAATCTAGTTTTTAGGGTTTGTGAGGTTTCAACAATGTTACATGGAGTAGCTCAAAATCCCACAAACCCTAAGGACTAAATTGGTAG
vvi-New52	chr3_random	-	CK19648_x92	933330..933350	933244..933350	CGGACAATATCTATACGGTTG	ATTTTGTAGATTTGTTGGGT	CGGACAATATCTATACGGTTGGGTGTGAGACGATACACTCTATTTGTGGATTCATGTGTACGTAGATGGAAGCACTGTCTTTAATTGATTTTGTAGATTTGTTGGGT
vvi-New53	chr11	+	T33811_x48	4175832..4175855	4175832..4175912	CGGGTATGAGACTGCACTTGAGGG	TTCAAGTGTAGCCCCATGCCCTCT	CGGGTATGAGACTGCACTTGAGGGAGGTTCTCCACATGCGGGTATGGAACATCCTCCTTCAAGTGTAGCCCCATGCCCTCT
vvi-New54a	chr11	-	T71310_x20	16923377..16923397	16923317..16923397	CTAGGAAGCGCTTTTAATATT	TACTAGAAACACTTTATAGAA	CTAGGAAGCGCTTTTAATATTTATAATACTTGAAAATTTTTATCATTTAAGTATTAGAAATACTAGAAACACTTTATAGAA
vvi-New54b	chr15	+	T71310_x20	8914318..8914338	8914318..8914492	CTAGGAAGCGCTTTTAATATT	TGTTAGAAACATGTTCTAGAA	CTAGGAAGCGCTTTTAATATTTCTAATACTTGAAATTTTTTATCATTCAAGTGTTAGAAATATTAAAAATAAATGTTTGGGAATGATTCTAGAAAGCGTTTCTAACATTTCTATTTCTAACACTTAAATGATAAAAAATTTTAAGTGTTAAAAATGTTAGAAACATGTTCTAGAA
vvi-New54c	chr2	+	T71310_x20	3139871..3139891	3139871..3139951	CTAGGAAGCGCTTTTAATATT	TACTAGAAATGCTTTCTAAAA	CTAGGAAGCGCTTTTAATATTTCTAATACTTGAAATTTTTTATCATTCAAGTGTTAAAAATACTAGAAATGCTTTCTAAAA
vvi-New54d	chr6	+	T71310_x20	8854694..8854714	8854694..8854774	CTAGGAAGCGCTTTTAATATT	TGCTAGAAACGCTTTCTAGAA	CTAGGAAGCGCTTTTAATATTTTTAATACTTGAAATTTTTTATCATTCAAGTGTTAGAAATGCTAGAAACGCTTTCTAGAA
vvi-New55	chr10	-	T7929_x241	2595423..2595443	2595364..2595443	CTATGTTATAGGATCTTGGAT	CCAAGATACTATAACATGGTC	CTATGTTATAGGATCTTGGATATGTAGACTATATAGTGGATGCTCTACGGTTTACATGTCCAAGATACTATAACATGGTC
vvi-New56	chr14	-	T59602_x25	24560697..24560718	24560629..24560718	CTGAACTCTCTCCCTCATGGCC	CCAAGAGGGTGGAGTTCAGAT	CTGAACTCTCTCCCTCATGGCCTTTCTAAGCTTTATCCGAATGTCTTAAGAAAGGAGAAGCTGGGGAAGCCAAGAGGGTGGAGTTCAGAT
vvi-New57	chr1	+	CK114596_x11/T292042_x4	15746988..15747007	15746988..15747052	CTGATTAGCTAGTTGGTGAG	CGGTAGCTAGTCTGAGAGGAT	CTGATTAGCTAGTTGGTGAGACAATAGCTTACCAAGGCAATGATCGGTAGCTAGTCTGAGAGGAT
vvi-New58a	chr16	+	CK104989_x13/T42586_x37	18857858..18857875	18857797..18857875	CTTTTGTTTCTTCGTGTC	CACGGAGAAACAATTGCC	CACGGAGAAACAATTGCCCATGCAGTTTGGGAGATCACAGAGCGAACTGTTGGAGTCTGGGCTTTTGTTTCTTCGTGTC
vvi-New58b	chr16	+	CK17650_x105/T5574_x344	18836668..18836688	18836600..18836688	CTTTTGTTTCTTCGTGTCGGT	CGACACGAAGAAACGAAAGCC	CGACACGAAGAAACGAAAGCCGGCCAATGCAGTCCGAGAGATCACACAGCGAACTGTTCGAGTCTGGGCTTTTGTTTCTTCGTGTCGGT
vvi-New58c	chr16	+	CK17650_x105/T5574_x344	18867641..18867661	18867573..18867661	CTTTTGTTTCTTCGTGTCGGT	CGACACGAAGAAACGAAAGCC	CGACACGAAGAAACGAAAGCCGGCCAATGCAGTCCGAGAGATCACACAGCGAACTGTTCGAGTCTGGGCTTTTGTTTCTTCGTGTCGGT
vvi-New59	chr1	+	CK14477_x132	15748212..15748232	15748212..15748304	GAGTGAAGTCGTAACAAGGTA	GCTTGTTAGGTATTTTGGTTTG	GAGTGAAGTCGTAACAAGGTAGCCGTGTTGGAAGGTGCAGCTGGATCGCCTCATTTTCAAGGAGAGCTAATGCTTGTTAGGTATTTTGGTTTG
vvi-New60a	chr5	+	CK72151_x20/T122991_x11	8869453..8869476	8869409..8869476	GCAGATCAGTGGAGATGAAACATG	TGTCTCTCTTGACTGTTCTGCAC	TGTCTCTCTTGACTGTTCTGCACTTTTGTGTATTTTGTGAAGTTGCAGATCAGTGGAGATGAAACATG
vvi-New60b	chr5	+	CK72151_x20/T122991_x11	8869950..8869973	8869907..8869973	GCAGATCAGTGGAGATGAAACATG	TGTTTCTCTTGACTGTTCTGTGC	TGTTTCTCTTGACTGTTCTGTGCTTTGTTTATTTTGTGGAGTAGCAGATCAGTGGAGATGAAACATG
vvi-New61	chr4	+	T20775_x84	13164356..13164379	13164231..13164379	GGGACAAATAAACAATTGGTGGAT	CCACCAATTGTTTATTTGTTCCTT	CCACCAATTGTTTATTTGTTCCTTTTATAAAGGAGGTGTCCCCTACTCAGATGGTACCAGAAGATGGTTGGACATAAGGTTTAGTCCTACTATCGAATCCTCTTGGGGACGCCCCCTTTATAAAAGGGACAAATAAACAATTGGTGGAT
vvi-New62	chrUn	-	T30411_x55	7206254..7206277	7206054..7206277	GTAGATATTGTCTGCTTTGGGCCT	ACCCAAAGTGGATAGTATCTATAC	GTAGATATTGTCTGCTTTGGGCCTAAGGATCAGATAACTTTAAAACACATCTATACAAGTAACAAGAGTCTACTAAAATATAGGGTCTCAAAAAACTTATCTTCCTAGTTGATGTAGGATCTCACGATAAATTTTGACACTTTATATGTAGTAGGCTCTTTTTAACTACATGGATATGTTTAAAGCTTTGCATATCTTGGACCCAAAGTGGATAGTATCTATAC
vvi-New63a	chr16	-	T12738_x147	3450007..3450025	3450007..3450115	TAAAATCACTGTCAAACGG	GTTTGGTAGTGATTCTAGA	GTTTGGTAGTGATTCTAGAAAACATTTCTAGTATTTCTAACGTTTGAATGATAAAAAATTTCAAGTGCTAAAAAAGTTAGAAGCATTTCATAAAATCACTGTCAAACGG
vvi-New63b	chr2	-	T12738_x147	2084713..2084731	2084713..2084821	TAAAATCACTGTCAAACGG	ATTTAGTAGTGATTCTAGA	ATTTAGTAGTGATTCTAGAAAACAATTTTAACCTTTCTAACACTTGAATGATAAAAAATTTTAAGTGTTAAAAAATTTAAAAACACTTCCTAAAATCACTGTCAAACGG
vvi-New63c	chr4_random	-	T12738_x147	34460..34478	34460..34568	TAAAATCACTGTCAAACGG	ATTTGGTAATGATTTTAGA	ATTTGGTAATGATTTTAGAAAACGTTTCTAATATTTCTAACACTTGAATGATAGAAAATTTTAAATGTTAAAAATGTTAGAAGTGTTTTCTAAAATCACTGTCAAACGG
vvi-New63d	chr7	-	T12738_x147	6134855..6134873	6134788..6134873	TAAAATCACTGTCAAACGG	GTTTGACAATGATTCTATG	TAAAATCACTGTCAAACGGGATTAAAAACGTTTCTTTGAATCACTATTAAACAAGCACTTACAGTTCGTTTGACAATGATTCTATG
vvi-New63e	chr11	+	T8549_x222	5147382..5147402	5147291..5147402	TAAAATCACTGTCAAACGGAC	ACATTTGGTAGTGATTTTAGA	ACATTTGGTAGTGATTTTAGAAAATGTTTCTAACCTTTTTAACATTTGAATGATAAAAATTTTAAGTATAAAAAATGTTAGAAACATTTTCTAAAATCACTGTCAAACGGAC
vvi-New63f	chr17	+	T8549_x222	12125751..12125771	12125659..12125771	TAAAATCACTGTCAAACGGAC	GCGTTTGACAGTGATTTTAAA	GCGTTTGACAGTGATTTTAAAAAATGTTTTTAATCTTTTTAACACTTGAATGATAAAAATTTTCAAGTCTTAAAAATGTTGTAAGCGTTTTCTAAAATCACTGTCAAACGGAC
vvi-New63g	chr19	-	T8549_x222	7804608..7804628	7804608..7804714	TAAAATCACTGTCAAACGGAC	GCGTTTGGTAGTGATTTTAAG	GCGTTTGGTAGTGATTTTAAGAAGTGTTTCTAACTTTTATAACACTTTTCATCATTTAAAGTATTAAAAATACTAAAAACACTTCCTAAAATCACTGTCAAACGGAC
vvi-New63h	chr4	-	T8549_x222	4712247..4712267	4712247..4712463	TAAAATCACTGTCAAACGGAC	GCGTTTGAGAGTAATTATAAA	GCGTTTGAGAGTAATTATAAAAAGCATTTCTAACATTTTTAACACTTAAATGATAAAAATTTTCAAGTATTAAAAATATTTTCTAGAATCATTACCAAATGAACTCTAAAAGTGTGTTTGATAGTGATTATAGAAAATATTTTTAATATTTGAATGATAAAAATTTTAAAATGTTAAAAATATTAAAAGTGTTTATTAAAATCACTGTCAAACGGAC
vvi-New63i	chr9	+	T80315_x17	11316082..11316102	11315924..11316102	TAAAGAGGAAATAGGTGGAAG	CCCACCTATTCTCTCTTTTAA	CCCACCTATTCTCTCTTTTAACCCCCTTTTGTTTTAAATAAAAATAATAATACTCCTCTTCTTTTTCCCTAACCCTTCTTTTCTCTCTTTTTCTTCTTCCCTCACCTTTTTCTTTTCTCTTATTATTTTTATTTGAGAAAAATAAAATAAAAAAAGGGTAAAGAGGAAATAGGTGGAAG
vvi-New64	chr5	-	CK201480_x6/T201836_x6	23068191..23068214	23068032..23068214	TACAAGTAGTAATGGGCCACCAAG	TGGTGGCCCATTGACACTCATGCA	TACAAGTAGTAATGGGCCACCAAGGAACTATTGTGGAACATTGGAAGTGAACTTAAAGGCATGTGCTAAAGGGACAAAATTGAGGGTTTACAACCTTTCATTTTGTCCCCTTAGCACATGTCCTATTGAGTGCTCTTTTAGTACTCCACAGTAGTTCCCTGGTGGCCCATTGACACTCATGCA
vvi-New65a	chr10	-	T39088_x41	3425828..3425851	3425828..3425910	TATATTGGATGATGTTAACAGGTT	CATGTTAATATCATTTAACATAAC	CATGTTAATATCATTTAACATAACTAAATTGAACATATTGATAACAAGTTCACTTTAGTTATATTGGATGATGTTAACAGGTT
vvi-New65b	chr17	+	T39088_x41	6385656..6385679	6385597..6385679	TATATTGGATGATGTTAACAGGTT	ACTGTTGACATCGTCTAATGTAAG	ACTGTTGACATCGTCTAATGTAAGTAAACTGAACATATTGATAACAAGTTCACTTTAGTTATATTGGATGATGTTAACAGGTT
vvi-New66	chr15	-	CK86892_x16	2823971..2823994	2823886..2823994	TATGCTTGGAGTTCATTAGACAGA	TGTCTAATGAACTCTAACCATAAA	TATGCTTGGAGTTCATTAGACAGAATTAATTGTTGCGTGCATGAATTGTTATATGTCCTGAGTTCATGCACACATAAATTAATTCTGTCTAATGAACTCTAACCATAAA
vvi-New67	chr7	-	CK64202_x23	12016608..12016631	12016608..12016690	TATGTTGGATGATGTTAACAGGTT	CCTGTTAGTATCATTTAACATAAT	CCTGTTAGTATCATTTAACATAATTAAATTGAACATATTGATAACAAGTTCACTTTAGCTATGTTGGATGATGTTAACAGGTT
vvi-New68	chr16	+	T24190_x71	12636085..12636108	12636046..12636108	TCACTTTAGTTATGTTGGACGATG	TCATCTAATATAACTAAAATGAAC	TCATCTAATATAACTAAAATGAACCTATTGATAACAAGTTCACTTTAGTTATGTTGGACGATG
vvi-New69a	chr17	+	CK215_x6021/T168_x8661	5927891..5927912	5927891..5927955	TCCCAGGAGAGATGGCACCTGC	AGGTTTCATCTCCCTGAGACA	TCCCAGGAGAGATGGCACCTGCTTTGAGCTGTGATTGATTAAGCAGGTTTCATCTCCCTGAGACA
vvi-New69b	chr17	+	CK215_x6021/T168_x8661	5928115..5928136	5928115..5928179	TCCCAGGAGAGATGGCACCTGC	AGGTTTCATCTCCCTGAGACA	TCCCAGGAGAGATGGCACCTGCTTTGAGCTGTGATTGATTAAGCAGGTTTCATCTCCCTGAGACA
vvi-New70a	chr13	+	CK87312_x16	4158944..4158964	4158901..4158964	TCGGAAATCAAACGAGGATGG	GCCCTCGTTTGATTTCCGAGA	GCCCTCGTTTGATTTCCGAGAAAATCCATGCAAAACCCCCAACTCGGAAATCAAACGAGGATGG
vvi-New70b	chr18	-	CK87312_x16	8282668..8282688	8282668..8282832	TCGGAAATCAAACGAGGATGG	GTTTTCTGTTTGATTTCCGAGA	GTTTTCTGTTTGATTTCCGAGAAAATCCATGCAAAACCCCAAGGAAAACAAAAAAAAATTGCTTTTTTTCCGGCCCCCCATTTCGTTTTCCGGGAAAATTCGCCCTTGTTTGATTTCCGAGAAAATCCATGCAAAACCCCCAACTCGGAAATCAAACGAGGATGG
vvi-New71	chr14	+	CK15513_x122/T101760_x13	28620642..28620663	28620642..28620725	TCTGTCGCAGGAGAGATGATGC	ATCATCTCTCCTAGACTGAGG	TCTGTCGCAGGAGAGATGATGCCCAGTGCAATGGTGTAGAAGCCCAGTACTTGAGCAGTAGGTATCATCTCTCCTAGACTGAGG
vvi-New72	chr5	-	T58299_x25	13515274..13515297	13515274..13515407	TCTGTGTTGTGGAAATGGTTCATG	TGTCATTTCTATAATTTCATAAA	TGTCATTTCTATAATTTCATAAAATGTTTTAATGTGTCATTGCATCTCGGTTTATTGTGTCGAAATGTTACATTGAGATTGGAATGCATATTGGTATGAAGATTCATGGTTCTGTGTTGTGGAAATGGTTCATG
vvi-New73	chr13	-	CK33869_x49/T66145_x22	24294760..24294780	24294760..24294842	TCTTGAACAGAGCAATGAGCA	CTTTGCTTCATGTTTCGAGATA	CTTTGCTTCATGTTTCGAGATAATTCTAGGGAGATGATCCTTCTACTTTGAGTTCTTATTCGTCTTGAACAGAGCAATGAGCA
vvi-New74	chr13	+	CK16051_x117/T21155_x82	5489822..5489842	5489822..5489896	TGAGGAAGGGTGTTAGAGTAC	ACTCTAACACCCTCCCTCACA	TGAGGAAGGGTGTTAGAGTACATGATACATTATGGTCCAAAGTGCATATCATGCACTCTAACACCCTCCCTCACA
vvi-New75	chr2	+	CK49922_x31	636227..636249	636227..636321	TGAGTTCGAATCCTGGGGACGTC	CCTCCCCAGGATTCAAACTCAAG	TGAGTTCGAATCCTGGGGACGTCAATTCGAATCCTAGGGATGTCACTTTAGTCCCAAAGCGACCCAAAGTGGCCTCCCCAGGATTCAAACTCAAG
vvi-New76	chr10	-	CK38232_x42	18093475..18093495	18093475..18093570	TGATGGCGTGTGAGTGGTGTT	TACTCTCGCACGCTTATCAGG	TACTCTCGCACGCTTATCAGGAGGCACCTCTTGACGAGTCGTGATTCAATGCATGATGTCGTGTCATAGTGAACTTGATGGCGTGTGAGTGGTGTT
vvi-New77	chr11	-	CK35455_x46	5762008..5762031	5762008..5762164	TGGAAAAAGTAAGATATTTTGGCT	CCAAAATATTTGGCTTTTTCTATT	CCAAAATATTTGGCTTTTTCTATTAAGCTAAAAGTACCTTGTTGATATTAACCAACATAAATAAAGTGAACTTGTTATCAATAAGTTTAGTTTAGTTATGTTGGTTGATGTCAATGAGTTACTTTCAACTGAATGGAAAAAGTAAGATATTTTGGCT
vvi-New78	chr14	+	T31770_x52	13304981..13305004	13304907..13305004	TGGAGCTTGCTAATGGATTAGGTT	CTTGTTTATTTAGTTTGCTTTAAT	CTTGTTTATTTAGTTTGCTTTAATTGAAAAATAGATTAATGAATCCTATGATTAGTTAGGTTTATTTGAATCCTTGGAGCTTGCTAATGGATTAGGTT
vvi-New79	chr14	+	CK22500_x79/T19173_x92	3031602..3031623	3031602..3031773	TGGCTGCTGAGAAAATGTAGGA	CTCAGTTTTTTCAGCATCCAAA	TGGCTGCTGAGAAAATGTAGGAAGAGGGAAGGAAAAATCCATTTTTGAATCTTTGATTTTTCGTGGTCTGAATATGAAACGTTGGAAGGCTTTCTTGATTGAGTCCATTGCAGCTATTTGAATCAGTTGAGGTTTTAGTTTTTCGTTTTCCTCAGTTTTTTCAGCATCCAAA
vvi-New80a	chr13	+	CK123243_x11	23446871..23446894	23446790..23446894	TGGGAACTCGTATCTTGAAGAGAC	CTCTTCAAGAGACGAGTTCCCTTT	CTCTTCAAGAGACGAGTTCCCTTTAGGAAATTTTTTTTTTTTAAATATATATATTTTTAAAAAAAAATATTTTTTTTTACATGGGAACTCGTATCTTGAAGAGAC
vvi-New80b	chr13	+	T99568_x14	23446871..23446894	23446871..23447005	TGGGAACTCGTATCTTGAAGAGAC	CTCTTCAAGAGACGAGTTCCTTAA	TGGGAACTCGTATCTTGAAGAGACGAGTTCCCTTGAGGAATTGTTTTTTTTATTTTTATTTTTTTATTTGGGATTTAAAAAAAAAAATTTTTTTTTTTACATGGAACTCGTCTCTTCAAGAGACGAGTTCCTTAA
vvi-New81	chr6	+	CK116258_x11/T84748_x16	17864767..17864790	17864715..17864790	TGGGAATGAAATCAATGGGAGTAA	ACTCCCATTGATTTTATTCTTTGA	ACTCCCATTGATTTTATTCTTTGAGAATGAAGGGCGGGTTTACTTCATGTCATGGGAATGAAATCAATGGGAGTAA
vvi-New82	chr16	+	CK28980_x59/T5200_x370	9486788..9486808	9486788..9486856	TGTTTGGTTAGTGATGGGATA	TCCTCTGTTTAACCAAACATG	TGTTTGGTTAGTGATGGGATATGATAAGTTATCCCATCACTTATCATATCCTCTGTTTAACCAAACATG
vvi-New83a	chr15	+	CK76976_x18	9839686..9839709	9839686..9839879	TTAACTGTGGTTAAGTTCTTTGTT	TGGAACTCAACTACTGTTAAGT	TTAACTGTGGTTAAGTTCTTTGTTAATGGAACTCAAGTACTGTTAAGTTTAGGTGAAATTTCTGACTGTGAACTTAACTGTGGTTAAGTTCTTTGCTAATGAAACTCAACTACTGTTAAGTTCATGTGAAATATCTAACTGTGAACTTAACTGTGGCTAAGTTCTTTGTTAATGGAACTCAACTACTGTTAAGT
vvi-New83b	chr4	+	CK76976_x18	8620697..8620720	8620650..8620720	TTAACTGTGGTTAAGTTCTTTGTT	TGGAACTCAACTACTGTTAAGT	TGGAACTCAACTACTGTTAAGTTCAAGTGAAATTTATGACTGTGAACTTAACTGTGGTTAAGTTCTTTGTT
vvi-New83c	chrUn	+	CK76976_x18	19716587..19716610	19716464..19716610	TTAACTGTGGTTAAGTTCTTTGTT	TAATGCAACTCAACTACTGTTAAGT	TAATGCAACTCAACTACTGTTAAGTTCAGGTGAAATTTCGGACTGTGAACTTAATTGTGGTTAAGTTATTTGTTAATGCAACTCAACTACTGTTAAGTTCAGGTGAAATTTCTGACTGTGAACTTAACTGTGGTTAAGTTCTTTGTT
vvi-New83d	chrUn	-	CK76976_x18	23462293..23462316	23462228..23462316	TTAACTGTGGTTAAGTTCTTTGTT	CAAAGAACTTAACCACAATTAAGT	TTAACTGTGGTTAAGTTCTTTGTTAATACAACTCAACTACTGTTAAGTTCAGGTGAAAAAATGAACAAAGAACTTAACCACAATTAAGT
vvi-New84	chr1	-	T37649_x42	4823819..4823842	4823754..4823842	TTAATTCATGCAAGATCAATCGGG	TGATTGATTGTTTGTTTGATTTAATT	TTAATTCATGCAAGATCAATCGGGCTTTGGTGGGGGACCCAACATATGTGATTTCCTTATGATTGATTGATTGTTTGTTTGATTTAATT
vvi-New85	chr5	-	CK2269_x841/T9903_x190	6820785..6820806	6820742..6820806	TTACACAGAGAGATGACGGTGG	ACCGTCTTTCTCTGTATAAGC	TTACACAGAGAGATGACGGTGGAGATTTGTCTCTATTGCTCTCTACCGTCTTTCTCTGTATAAGC
vvi-New86a	chr13	-	CK97420_x14	15109375..15109398	15109375..15109438	TTCAATGCTCACGCTAGCCATTTC	TGTGGCTAGCATGAGTTTTGAACT	TGTGGCTAGCATGAGTTTTGAACTAATAAAAACAATTTAGTTCAATGCTCACGCTAGCCATTTC
vvi-New87b	chr13	-	CK97420_x14	15109576..15109599	15109576..15109639	TTCAATGCTCACGCTAGCCATTTC	TGTGGCTAGCATGGGTTTTGAACT	TGTGGCTAGCATGGGTTTTGAACTAATAAAAATAATTTAGTTCAATGCTCACGCTAGCCATTTC
vvi-New88a	chr14	-	T79262_x18	17551024..17551047	17551024..17551125	TTGAGATAAGTAGGCAACCGGTAG	ACCAGTTGTATACTTATCTCAACC	ACCAGTTGTATACTTATCTCAACCGGTAGCCACTGCCCCTTTTGGTTGCTGCATTGTCAAAGGGGCAGTGGCTACTGGTTGAGATAAGTAGGCAACCGGTAG
vvi-New88b	chr3	+	T79262_x18	12458984..12459007	12458907..12459007	TTGAGATAAGTAGGCAACCGGTAG	ACCAGTTGCCTACTTATCTCAACC	ACCAGTTGCCTACTTATCTCAACCGATAGCCACTGACCCTTTGTTTATGCAGCACCCAAAGGGGCAGTGGCTACCGGTTGAGATAAGTAGGCAACCGGTAG
vvi-New89	chr9	-	T33832_x48	19105583..19105603	19105542..19105603	TTGCTGAGAGAGTCGTCTGCC	CAGATGACCCTATCAGAAATG	TTGCTGAGAGAGTCGTCTGCCTCTTGTGAAAGATTCAGAGGCAGATGACCCTATCAGAAATG
vvi-New90	chr2	-	CK38933_x41	12671428..12671448	12671428..12671523	TTGGTTGGCGAGAAAAGGTAG	CCCTTTTTCTCAGCAACCAAAT	CCCTTTTTCTCAGCAACCAAATGGAGGGTAATCTAATCATTTATAAATTTTCCATTCTATTCTCTTTTTGCTCATTTGGTTGGCGAGAAAAGGTAG
vvi-New91	chr15	-	T79520_x17	584415..584434	584415..584497	TTTGATAAGAAAGAGCTGGT	CAGCTTTCTTCTCATCTAAAGC	CAGCTTTCTTCTCATCTAAAGCAATGTTATGCTTTCTGTTCCATATTTCCCAAGGCATATATCTTTGATAAGAAAGAGCTGGT
vvi-New92	chr3	+	T14790_x124	7476539..7476562	7476401..7476562	TTTGATTGATTCAGGAGCAGCTTT	AGAAGTTCTTGAATCCTCACAAGT	AGAAGTTCTTGAATCCTCACAAGTCAATAATGAAGAGATAAATGCATACTTAAATACTATTAGTAGAGTTATCTTCCAAAGGTGGGAAGTCTCCCTTACTATAGTAATTAAGAATAAATTTGTCATTGATATTATTGCTTTGATTGATTCAGGAGCAGCTTT
vvi-New93	chr19	+	T20125_x87	22825515..22825538	22825515..22825580	TTTGGTACAATAGAGAATTTCGGT	TGTAAATCTCTTTTGTAATTAGAAT	TTTGGTACAATAGAGAATTTCGGTCATAACACTTTCTTAATTGTAAATCTCTTTTGTAATTAGAAT
vvi-New94	chrUn	-	CK20014_x90	13872046..13872066	13871985..13872066	TTTTTTTCGTTTGGTGTTAAT	AAACACTGTTTGGAGCAAAAC	TTTTTTTCGTTTGGTGTTAATTCTCCATTTTGAAGCCCAATTGATGTTGGAGATTTGTAGAAAACACTGTTTGGAGCAAAAC
