# Supplementary material for: Identification and Characterization of Erysiphe necator-Responsive MicroRNAs in Chinese Wild Vitis pseudoreticulata by High-Throughput Sequencing
Source: Front Plant Sci. 2016 May 31;7:621. doi: 10.3389/fpls.2016.00621 (PMC4885880; doi:10.3389/fpls.2016.00621)
Supplement: Table S3 — vvi-miRNAs detected only in one library. [file Table3.xls]

## Sheet: supplement table S3
known miRNA detected only in one library					Candidate miRNAs detected only in one library									Candidate miRNAs detected in both libraries
BH-C		BH-T			BH-C		BH-T		BH-C		BH-T			vvi-miRNA	BH-CK reads	BH-T reads
vvi-miRNA	RPKM	vvi-miRNA	RPKM		vvi-miRNA	RPKM	vvi-miRNA	RPKM	vvi-miRNA	RPKM	vvi-miRNA	RPKM		vvi-New49	74844	41100
vvi-MIR156a	1001	vvi-MIR160b	34		vvi-New10	23	vvi-New15b	17	vvi-New77	46	vvi-New55	241		vvi-New69a	6021	8661
vvi-MIR156e	18	vvi-MIR169r	65		vvi-New11	30	vvi-New17	10	vvi-New8	91	vvi-New56	25		vvi-New69b	6021	8661
vvi-MIR166a	33034	vvi-MIR171f	10		vvi-New12	10	vvi-New18	442	vvi-New80a	11	vvi-New6	11		vvi-New85	841	190
vvi-MIR167c	630	vvi-MIR3623	3752		vvi-New15a	20	vvi-New19b	59	vvi-New83a	18	vvi-New61	84		vvi-New9	193	134
vvi-MIR169h	21	vvi-MIR3625	10		vvi-New16a	53	vvi-New24	109	vvi-New83b	18	vvi-New62	55		vvi-New71	122	13
vvi-MIR169v	33	vvi-MIR3630	34		vvi-New16b	53	vvi-New25	38	vvi-New83c	18	vvi-New63a	147		vvi-New74	117	82
vvi-MIR319b	14	vvi-MIR3636	101957		vvi-New2	19	vvi-New27	346	vvi-New83d	18	vvi-New63b	147		vvi-New58b	105	344
vvi-MIR319c	74	vvi-MIR393a	13		vvi-New20	10	vvi-New30	50	vvi-New86a	14	vvi-New63c	147		vvi-New58c	105	344
vvi-MIR319f	149	vvi-MIR398c	5		vvi-New26	9	vvi-New31	14	vvi-New87b	14	vvi-New63d	147		vvi-New79	79	92
vvi-NewmiR3635	7	vvi-NewmiR164*	45		vvi-New29	25	vvi-New36	25	vvi-New90	41	vvi-New63e	222		vvi-New19a	62	59
vvi-NewmiR399	10	vvi-NewmiR172	13		vvi-New32	34	vvi-New37	10	vvi-New94	90	vvi-New63f	222		vvi-New19c	62	59
vvi-NewmiR403a	495	vvi-NewmiR477a	37		vvi-New35	90	vvi-New38	111			vvi-New63g	222		vvi-New82	59	370
vvi-NewmiR403b	495	vvi-NewmiR477b	37		vvi-New41	156	vvi-New39	42			vvi-New63h	222		vvi-New3	58	7
vvi-NewmiR477f	4	vvi-NewmiR477c	37		vvi-New43	21	vvi-New4	10			vvi-New63i	17		vvi-New33	55	37
vvi-NewmiR477i	1	vvi-NewmiR477h	37		vvi-New45	31	vvi-New42	27			vvi-New65a	41		vvi-New5	50	31
vvi-NewmiR535e	56				vvi-New46	10	vvi-New44a	55			vvi-New65b	41		vvi-New73	49	22
vvi-NewmiR535j	56				vvi-New50	10	vvi-New44b	55			vvi-New68	71		vvi-New34	32	57
					vvi-New52	92	vvi-New47a	88			vvi-New72	25		vvi-New13a	26	14
					vvi-New59	132	vvi-New47b	88			vvi-New78	52		vvi-New13b	26	14
					vvi-New66	16	vvi-New48	23			vvi-New80b	14		vvi-New60a	20	11
					vvi-New67	23	vvi-New51	70			vvi-New84	42		vvi-New60b	20	11
					vvi-New7	48	vvi-New53	48			vvi-New88a	18		vvi-New58a	13	37
					vvi-New70a	16	vvi-New54a	20			vvi-New88b	18		vvi-New14	13	12
					vvi-New70b	16	vvi-New54b	20			vvi-New89	48		vvi-New81	11	16
					vvi-New75	31	vvi-New54c	20			vvi-New91	17		vvi-New57	11	4
					vvi-New76	42	vvi-New54d	20			vvi-New92	124		vvi-New1	10	3
											vvi-New93	87		vvi-New28	8	6
														vvi-New64	6	6
														vvi-New40a	5	14
														vvi-New40b	5	14
														vvi-New21	4	7
