# Supplementary material for: Identification and Characterization of Erysiphe necator-Responsive MicroRNAs in Chinese Wild Vitis pseudoreticulata by High-Throughput Sequencing
Source: Front Plant Sci. 2016 May 31;7:621. doi: 10.3389/fpls.2016.00621 (PMC4885880; doi:10.3389/fpls.2016.00621)
Supplement: Table S4 — List of conserved miRNAs obtained from leaves of “Baihe-35-1.” [file Table4.XLS]

## Sheet: Sheet1
Supplement TableS4. List of conserved miRNAs obtained from leaves of ‘Baihe-35-1’
miRa family	miRNAb	miRNA sequencec	BH-C RPTMd	BH-T RPTMe	up/downf
miR156	vvi-MIR156a	TTGACAGAAGAGAGGGAGCAC	40.36	0	down
	vvi-MIR156b	TGACAGAAGAGAGTGAGCAC	1515.97	1535.99	Up
	vvi-MIR156c	TGACAGAAGAGAGTGAGCAC	1515.97	1535.99	Up
	vvi-MIR156d	TGACAGAAGAGAGTGAGCAC	1515.97	1535.99	Up
	vvi-MIR156e	TGACAGAGGAGAGTGAGCAC	0.73	0	down
	vvi-MIR156f	TTGACAGAAGATAGAGAGCAC	5340.2	3183.15	down
	vvi-MIR156g	TTGACAGAAGATAGAGAGCAC	5340.2	3183.15	down
	vvi-MIR156i	TTGACAGAAGATAGAGAGCAC	5340.2	3183.15	down
miR159	vvi-MIR159c	UUUGGAUUGAAGGGAGCUCU	100.65	149.46	Up
miR160	vvi-MIR160b	TGCCTGGCTCCCTGAATGCCA	0	1.32	Up
	vvi-MIR160c	TGCCTGGCTCCCTGTATGCCA	1.81	4.28	Up
	vvi-MIR160d	TGCCTGGCTCCCTGTATGCCA	1.81	4.28	Up
	vvi-MIR160e	GCGTATGAGGAGCCATGCATA	20.6	25.1	Up
miR162	vvi-MIR162	UCGAUAAACCUCUGCAUCCA	234.44	248.17	Up
miR164	vvi-MIR164d	UGGAGAAGCAGGGCACGUGC	879.44	1795.56	Up
miR166	vvi-MIR166a	TCTCGGACCAGGCTTCATTCC	1332.02	0	down
	vvi-MIR166b	TCGGACCAGGCTTCATTCCTC	12661.9	13611.6	Up
	vvi-MIR166f	TCGGACCAGGCTTCATTCCCC	50647.7	57765.4	Up
	vvi-MIR166g	TCGGACCAGGCTTCATTCCCC	50647.7	57765.4	Up
miR167	vvi-MIR167b	TGAAGCTGCCAGCATGATCTAA	4997.58	6692.84	Up
	vvi-MIR167c	TGAAGCTGCCAGCATGATCTC	25.4	0	down
	vvi-MIR167d	TGAAGCTGCCAGCATGATCTA	3638.06	6402.45	Up
	vvi-MIR167e	TGAAGCTGCCAGCATGATCTAA	4997.58	6692.84	Up
miR169	vvi-MIR169a	CAGCCAAGGATGACTTGCCGG	4.92	2.41	down
	vvi-MIR169d	CAGCCAAGAATGATTTGCCGG	3.02	0.47	down
	vvi-MIR169h	TGAAGAGGTAGAGAGGGTGGAAT	0.85	0	down
	vvi-MIR169j	CAGCCAAGGATGACTTGCCGG	4.92	2.41	down
	vvi-MIR169r	TGAAGAGGTAGAGAGGGTGGAAT	0	2.53	Up
	vvi-MIR169v	AAGCCAAGGATGAATTGCCGG	1.33	0	down
	vvi-MIR169w	CAGCCAAGGATGACTTGCCGG	4.92	2.41	down
miR171	vvi-MIR171a	TGATTGAGCCGTGCCAATATC	20.89	23.81	Up
	vvi-MIR171b	TTGAGCCGCGTCAATATCTCC	21.73	38.79	Up
	vvi-MIR171d	TGATTGAGCCGTGCCAATATC	20.89	23.81	Up
	vvi-MIR171e	TTGAGCCGCGCCAATATCACT	0.52	0.39	down
	vvi-MIR171f	TTGAGCCGCGCCAATATCACT	0	0.39	Up
	vvi-MIR171i	TGATTGAGCCGTGCCAATATC	20.89	23.81	Up
miR172	vvi-MIR172c	GGAGCATCATCAAGATTCACA	0.08	0.39	Up
	vvi-MIR172d	AGAATCTTGATGATGCTGCAT	158.43	283.97	Up
miR319	vvi-MIR319b	ATCCAACGATGCAGGAGCTGCG	0.56	0	down
	vvi-MIR319c	ATTGAATGATGCGGGAGACAA	2.98	0	down
	vvi-MIR319f	TGTGAATGATGCGGGAGGTAA	6.01	0	down
miR390	vvi-MIR390	AAGCUCAGGAGGGAUAGCGC	457.82	187.9	down
miR393	vvi-MIR393a	TCCAAAGGGATCGCATTGATC	0	0.51	Up
	vvi-MIR393b	TGGATCATGCTATCCCTTTGGATT	6.29	11.09	Up
miR395	vvi-MIR395a	CTGAAGTGTTTGGGGGAACTC	1.49	3.66	Up
	vvi-MIR395b	CTGAAGTGTTTGGGGGAACTC	1.49	3.66	Up
	vvi-MIR395c	CTGAAGTGTTTGGGGGAACTC	1.49	3.66	Up
	vvi-MIR395d	CTGAAGTGTTTGGGGGAACTC	1.49	3.66	Up
	vvi-MIR395f	CTGAAGTGTTTGGGGGAACTC	1.49	3.66	Up
	vvi-MIR395g	CTGAAGTGTTTGGGGGAACTC	1.49	3.66	Up
	vvi-MIR395i	CTGAAGTGTTTGGGGGAACTC	1.49	3.66	Up
	vvi-MIR395j	CTGAAGTGTTTGGGGGAACTC	1.49	3.66	Up
	vvi-MIR395k	CTGAAGTGTTTGGGGGAACTC	1.49	3.66	Up
	vvi-MIR395l	CTGAAGTGTTTGGGGGAACTC	1.49	3.66	Up
	vvi-MIR395m	CTGAAGTGTTTGGGGGAACTC	1.49	3.66	Up
miR396	vvi-MIR396a	TTCCACAGCTTTCTTGAA	51.8952	56.4981	Up
	vvi-MIR396b	TTCCACAGCTTTCTTGAACTT	51.8952	145.953	Up
	vvi-MIR396c	TTCCACAGCTTTCTTGAACTG	51.8952	57.8599	Up
	vvi-MIR396d	TTCCACAGCTTTCTTGAACTG	51.8952	57.8599	Up
miR397	vvi-MIR397a	UCAUUGAGUGCAGCGUUGAUG	1.9	13.74	Up
miR398	vvi-MIR398a	CAAGGGAGTGGCACCTGAGAACA	25.73	17.86	down
	vvi-MIR398c	TGTGTTCTCAGGTCGCCCCTG	0	0.19	Up
miR399	vvi-MIR399e	UGCCAAAGGAGAUUUGCCCGG	5.85	2.02	down
miR403	vvi-MIR403a	TTAGATTCACGCACAAACTCG	31.41	29.84	down
	vvi-MIR403c	TTAGATTCACGCACAAACTCG	31.41	29.84	down
	vvi-MIR403d	TTAGATTCACGCACAAACTCG	31.41	29.84	down
	vvi-MIR403e	TTAGATTCACGCACAAACTCG	31.41	29.84	down
miR408	vvi-MIR408	CGGGGACGAGGUAGUGCAUG	31.53	47	Up
miR394	—
miR168	—
miR391	—
miR165	—
Note: a: 24 conserved miRNA families according to Jones-Rhoades et al.,2006; b: conserved miRNAs in wild Chinese Vitis pesudoreticulata ‘Baihe-35-1’; c: sequences of members of conserved miRNA families in wild Chinese Vitis pesudoreticulata Baihe-35-1; d,e and f: conserved vvi-miRNA expression levels and changes before and after Erysiphe necator inoculation; " –" means that the conserved miR fami…
