# Supplementary material for: Identification and Characterization of Erysiphe necator-Responsive MicroRNAs in Chinese Wild Vitis pseudoreticulata by High-Throughput Sequencing
Source: Front Plant Sci. 2016 May 31;7:621. doi: 10.3389/fpls.2016.00621 (PMC4885880; doi:10.3389/fpls.2016.00621)
Supplement: Table S5 — Differentially expressed miRNAs from leaves of “Baihe-35-1” after inoculation with Erysiphe necator. [file Table5.XLS]

## Sheet: Sheet1
Supplement table S5. Differentially expressed miRNAs from leaves of ‘Baihe-35-1’ after inoculated with Erysiphe necator
ID	BH-C RPKM	BH-T RPKM	Up/ down
vvi-mi156a	40.36	0	Down
vvi-miR156f	5340.2	3183.15	Down
vvi-miR156g	5340.2	3183.15	Down
vvi-miR156i	5340.2	3183.15	Down
vvi-miR166a	1332.02	0	Down
vvi-miR167c	25.4	0	Down
vvi-miR3633a	301.81	100.58	Down
vvi-miR390	457.82	187.9	Down
vvi-miR479	442.78	39.96	Down
vvi-miR535b	3959.4	1834.44	Down
vvi-miR535b	3959.4	1834.44	Down
vvi-miR535c	3959.4	1834.44	Down
vvi-CmiR49	3017.9	1599.22	Down
vvi-CmiR 85	33.91	7.39	Down
vvi-NewmiR2118	1505.56	989.34	Down
vvi-NewmiR390	457.82	187.9	Down
vvi-NewmiR403a	19.96	0	Down
vvi-NewmiR403b	19.96	0	Down
vvi-NewmiR535a	30.36	10.19	Down
vvi-NewmiR535b	30.36	10.19	Down
vvi-NewmiR535d	30.36	10.19	Down
vvi-NewmiR535f	30.36	10.19	Down
vvi-NewmiR535g	30.36	10.19	Down
vvi-NewmiR535i	30.36	10.19	Down
vvi-NewmiR535k	30.36	10.19	Down
vvi-NewmiR535l	30.36	10.19	Down
vvi-NewmiR827	419.15	153.23	Down
vvi-miR159c	100.65	149.46	Up
vvi-miR164d	879.44	1795.56	Up
vvi-miR166f	50647.7	57765.4	Up
vvi-miR166g	50647.7	57765.4	Up
vvi-miR167b	4997.58	6692.84	Up
vvi-miR167d	3638.06	6402.45	Up
vvi-miR167e	4997.58	6692.84	Up
vvi-miR171b	21.73	38.79	Up
vvi-miR172d	158.43	283.97	Up
vvi-miR3623	0	145.99	Up
vvi-miR3636	0	3967.2	Up
vvi-miR396b	51.9	145.95	Up
vvi-CmiR 18	0	17.2	Up
vvi-CmiR27	0	13.46	Up
vvi-CmiR 69a	242.78	337	Up
vvi-CmiR 69b	242.78	337	Up
vvi-NewmiR4376	219.35	403.23	Up
vvi-NewmiR482	252.78	359.73	Up
